# Supplementary material for: Association of mitochondrial DNA content, heteroplasmies and inter-generational transmission with autism
Source: Nat Commun. 2022 Jul 1;13:3790. doi: 10.1038/s41467-022-30805-7 (PMC9249801; doi:10.1038/s41467-022-30805-7)
Supplement: Supplementary file 3 — Supplementary Data 1 [file 41467_2022_30805_MOESM3_ESM.xlsx]

## Sheet: description
Data description.
Column	Table	Description
Family ID	all, PP	Family identifier in the Simons Simplex Collection (SSC).
Participant ID	all, PP	Participant identifier in the SSC.
mtDNA position	all, PP	Position in the reference human mitochondrial genome sequence.
Reference allele	all, PP	The reference allele of the heteroplasmy.
Variant allele	all, PP	The variant allele of the heteroplasmy.
Variant allele fraction	all	Fraction of the variant allele (range: 0.002 ~ 0.95).
VAF (father)	PP	Fraction of the variant allele in the father; VAF lower than the detection threshold (0.002) is shown as "0".
VAF (mother)	PP	Fraction of the variant allele in the mother; VAF lower than the detection threshold (0.002) is shown as "0".
VAF (sibling)	PP	Fraction of the variant allele in the sibling; VAF lower than the detection threshold (0.002) is shown as "0".
VAF (proband)	PP	Fraction of the variant allele in the proband; VAF lower than the detection threshold (0.002) is shown as "0".
Secondary heteroplasmy	all	"1" stands for detection from heteroplasmy sharing among family members.
Depth (BAQ≥30)	all	Number of unique reads with base alignment quality (BAQ) scores ≥30 used for heteroplasmy detection.
Variant allele log-probability	all	The minus log-probability of the number of variant alleles detected; a score of 5 indicates a false positive rate of 10-5.
BAQ log-likelihood	all	The log-likelihood of BAQ scores of minor alleles; a score of 5 indicates a false positive rate of 10-5.
Functional impact	all, PP	Functional impact of the variant allele.
Gene	all, PP	Affected gene.
Ensembl transcript	all, PP	Ensembl transcript identifier of the affected gene.
Coding variant	all, PP	Nucleotide change in the transcript sequence.
Protein variant	all, PP	Amino acid change in the protein sequence.
CADD Phred score	PP	CADD Phred score for protein variants
PolyPhen-2	PP	PolyPhen-2 prediction for protein variants
MutPred score	PP	MutPred score for protein variants
MitoTIP raw score	PP	MitoTIP raw score for tRNA variants
HmtDB frequency (%)	PP	Population frequency (%) of the variant allele in HmtDB.
gnomAD frequency (%)	PP	Population frequency (%) of the variant allele in gnomAD.
MITOMAP disease-associated	PP	Reported or Confirmed to associated with a disease in MITOMAP.
MITOMAP disease	PP	Associated diseases in MITOMAP.
ClinVar pathogenic	PP	Pathogenic or Likely pathogenic in ClinVar.
ClinVar disease	PP	Associated diseases in ClinVar.

## Sheet: all heteroplasmies
mtDNA heteroplasmies identified in 1,938 families from the SSC.
Family ID	Participant ID	mtDNA position	Reference allele	Variant allele	Variant allele fraction	Secondary heteroplasmy	Depth (BAQ≥30)	Variant allele log-probability	BAQ log-likelihood	Functional impact	Gene	Ensembl transcript	Coding variant	Protein variant
11000	11000.fa	11233	T	C	0.0452338	0	3294	>15.0	186.797	synonymous	ND4	ENST00000361381	c.T474C	p.L158L
11000	11000.fa	15399	T	C	0.0272784	0	3226	>15.0	90.0234	nonsynonymous	CYTB	ENST00000361789	c.T653C	p.I218T
11000	11000.mo	327	C	T	0.0581717	0	1444	>15.0	113.428	D-loop	D-loop
11000	11000.p1	327	C	T	0.21172	0	2117	>15.0	870.329	D-loop	D-loop
11000	11000.s1	327	C	T	0.507201	0	1597	>15.0	1880.68	D-loop	D-loop
11002	11002.fa	3709	G	A	0.0165431	0	1754	>15.0	32.5204	nonsynonymous	ND1	ENST00000361390	c.G403A	p.A135T
11002	11002.mo	2623	A	G	0.0366157	0	2814	>15.0	118.331	rRNA	RNR2
11002	11002.mo	9029	A	G	0.281273	0	2670	>15.0	1615.85	nonsynonymous	ATP6	ENST00000361899	c.A503G	p.H168R
11002	11002.mo	9128	T	C	0.114975	0	2818	>15.0	574.385	nonsynonymous	ATP6	ENST00000361899	c.T602C	p.I201T
11002	11002.mo	10634	A	G	0.248413	0	2206	>15.0	1165.32	synonymous	ND4L	ENST00000361335	c.A165G	p.L55L
11003	11003.fa	204	T	C	0.00983021	1	2238	>15.0	13.2918	D-loop	D-loop
11003	11003.mo	204	T	C	0.18618	0	2272	>15.0	803.945	D-loop	D-loop
11003	11003.p1	204	T	C	0.103984	0	3087	>15.0	530.236	D-loop	D-loop
11003	11003.s1	204	T	C	0.00541796	1	2584	>15.0	5.32673	D-loop	D-loop
11003	11003.s1	234	A	G	0.0381371	0	2727	>15.0	127.284	D-loop	D-loop
11006	11006.fa	9755	G	A	0.130641	0	3368	>15.0	758.316	synonymous	COX3	ENST00000362079	c.G549A	p.E183E
11006	11006.fa	16129	G	A	0.00301887	1	2650	7.0153	1.5176	D-loop	D-loop
11006	11006.mo	769	G	A	0.0168244	0	2853	>15.0	39.394	rRNA	RNR1
11006	11006.mo	2789	C	T	0.0175274	0	3195	>15.0	58.8076	rRNA	RNR2
11006	11006.mo	3010	G	A	0.0184645	0	3088	>15.0	48.9729	rRNA	RNR2
11006	11006.mo	16129	G	A	0.0311502	0	2504	>15.0	84.2019	D-loop	D-loop
11006	11006.mo	16294	C	T	0.0162945	0	1657	>15.0	21.8033	D-loop	D-loop
11006	11006.mo	16390	G	A	0.0221169	0	1267	>15.0	26.1653	D-loop	D-loop
11006	11006.p1	16129	G	A	0.00236407	1	2115	4.09978	0.616202	D-loop	D-loop
11006	11006.p1	16218	C	T	0.0179856	0	1946	>15.0	29.6898	D-loop	D-loop
11008	11008.fa	9801	G	A	0.620744	0	4436	>15.0	3815.84	nonsynonymous	COX3	ENST00000362079	c.G595A	p.V199M
11009	11009.fa	324	C	T	0.0737952	0	1328	>15.0	142.651	D-loop	D-loop
11012	11012.fa	152	T	C	0.0171038	0	1754	>15.0	24.8249	D-loop	D-loop
11012	11012.fa	16519	T	C	0.00482759	1	1451	7.5736	5.28255	D-loop	D-loop
11012	11012.mo	16519	T	C	0.0857788	0	1772	>15.0	234.476	D-loop	D-loop
11012	11012.s1	8931	A	T	0.0224618	0	2227	>15.0	47.0486	synonymous	ATP6	ENST00000361899	c.A405T	p.T135T
11012	11012.s1	16519	T	C	0.0045283	1	1325	6.41627	1.90887	D-loop	D-loop
11014	11014.fa	16368	T	C	0.468726	0	1295	>15.0	1453.26	D-loop	D-loop
11014	11014.mo	16317	A	G	0.0512821	0	2108	>15.0	142.856	D-loop	D-loop
11014	11014.p1	16317	A	G	0.00215866	1	1853	3.23254	0.404834	D-loop	D-loop
11014	11014.s1	16317	A	G	0.60426	0	1784	>15.0	1625.19	D-loop	D-loop
11017	11017.fa	204	T	C	0.0739599	0	1947	>15.0	215.742	D-loop	D-loop
11017	11017.mo	204	T	C	0.010942	1	2102	>15.0	14.8685	D-loop	D-loop
11018	11018.p1	4163	T	C	0.0160952	0	2858	>15.0	38.8871	nonsynonymous	ND1	ENST00000361390	c.T857C	p.M286T
11022	11022.fa	16093	T	C	0.882756	0	2773	>15.0	543.986	D-loop	D-loop
11022	11022.p1	14020	T	C	0.0195931	0	3982	>15.0	68.9388	synonymous	ND5	ENST00000361567	c.T1684C	p.L562L
11022	11022.s1	10232	A	G	0.0489716	0	4086	>15.0	257.971	synonymous	ND3	ENST00000361227	c.A174G	p.V58V
11023	11023.fa	8812	A	G	0.0972037	0	3004	>15.0	467.133	nonsynonymous	ATP6	ENST00000361899	c.A286G	p.T96A
11023	11023.mo	3746	C	T	0.0185271	0	2160	>15.0	34.423	nonsynonymous	ND1	ENST00000361390	c.C440T	p.A147V
11023	11023.p1	3746	C	T	0.443805	0	2954	>15.0	3084.88	nonsynonymous	ND1	ENST00000361390	c.C440T	p.A147V
11024	11024.fa	2392	T	C	0.0409605	0	4956	>15.0	249.024	rRNA	RNR2
11024	11024.s1	9041	A	G	0.0262263	0	7056	>15.0	189.153	nonsynonymous	ATP6	ENST00000361899	c.A515G	p.H172R
11026	11026.s1	152	T	C	0.931619	0	1595	>15.0	157.966	D-loop	D-loop
11027	11027.fa	15317	G	A	0.0311042	0	3215	>15.0	107.888	nonsynonymous	CYTB	ENST00000361789	c.G571A	p.A191T
11027	11027.fa	16311	T	C	0.139055	0	1841	>15.0	457.269	D-loop	D-loop
11027	11027.s1	15283	T	C	0.0271562	0	4604	>15.0	130.621	synonymous	CYTB	ENST00000361789	c.T537C	p.F179F
11029	11029.fa	15813	T	C	0.147536	0	3085	>15.0	811.732	nonsynonymous	CYTB	ENST00000361789	c.T1067C	p.V356A
11029	11029.mo	215	A	G	0.016757	0	2029	>15.0	27.8479	D-loop	D-loop
11030	11030.fa	9120	A	G	0.34448	0	2482	>15.0	1898.96	synonymous	ATP6	ENST00000361899	c.A594G	p.L198L
11030	11030.fa	13063	G	A	0.0198347	0	2420	>15.0	45.6474	nonsynonymous	ND5	ENST00000361567	c.G727A	p.V243I
11031	11031.mo	10358	A	G	0.0160655	0	3299	>15.0	45.464	synonymous	ND3	ENST00000361227	c.A300G	p.L100L
11031	11031.s1	5838	G	A	0.020014	0	4297	>15.0	76.7711	tRNA	tRNA-Tyr
11033	11033.mo	7445	A	G	0.0060241	1	3819	>15.0	9.62781	synonymous	COX1	ENST00000361624	c.A1542G	p.X514X
11033	11033.p1	4105	A	G	0.0710843	0	2494	>15.0	259.687	nonsynonymous	ND1	ENST00000361390	c.A799G	p.T267A
11033	11033.p1	15575	G	A	0.10265	0	2680	>15.0	445.581	nonsynonymous	CYTB	ENST00000361789	c.G829A	p.A277T
11033	11033.p1	16000	G	A	0.0677083	0	2880	>15.0	278.383	tRNA	tRNA-Pro
11033	11033.s1	7445	A	G	0.117741	0	4391	>15.0	872.377	synonymous	COX1	ENST00000361624	c.A1542G	p.X514X
11033	11033.s1	13402	A	G	0.0161439	0	4336	>15.0	56.2602	nonsynonymous	ND5	ENST00000361567	c.A1066G	p.I356V
11037	11037.s1	152	T	C	0.105983	0	2925	>15.0	512.515	D-loop	D-loop
11038	11038.mo	7043	C	T	0.291525	0	3836	>15.0	2377.21	synonymous	COX1	ENST00000361624	c.C1140T	p.V380V
11038	11038.p1	7043	C	T	0.321979	0	3699	>15.0	2591.66	synonymous	COX1	ENST00000361624	c.C1140T	p.V380V
11038	11038.s1	7043	C	T	0.433035	0	4577	>15.0	4635.19	synonymous	COX1	ENST00000361624	c.C1140T	p.V380V
11041	11041.s1	5043	G	A	0.0217899	0	3855	>15.0	77.9714	nonsynonymous	ND2	ENST00000361453	c.G574A	p.A192T
11041	11041.s1	8838	G	A	0.0178857	0	3132	>15.0	50.3506	synonymous	ATP6	ENST00000361899	c.G312A	p.M104M
11041	11041.s1	15646	C	T	0.0201993	0	3714	>15.0	70.2187	synonymous	CYTB	ENST00000361789	c.C900T	p.I300I
11042	11042.mo	16213	G	A	0.0376028	0	2553	>15.0	117.368	D-loop	D-loop
11042	11042.p1	16213	G	A	0.059968	0	3752	>15.0	312.825	D-loop	D-loop
11045	11045.fa	55	T	C	0.937319	0	1037	>15.0	89.9105	D-loop	D-loop
11045	11045.s1	11404	A	G	0.0169562	0	4777	>15.0	66.7381	synonymous	ND4	ENST00000361381	c.A645G	p.W215W
11046	11046.mo	3849	G	A	0.0422684	0	2839	>15.0	148.295	synonymous	ND1	ENST00000361390	c.G543A	p.L181L
11046	11046.mo	6008	C	T	0.103218	0	3294	>15.0	552.19	synonymous	COX1	ENST00000361624	c.C105T	p.L35L
11046	11046.mo	10190	A	G	0.0919463	0	2980	>15.0	434.822	synonymous	ND3	ENST00000361227	c.A132G	p.M44M
11046	11046.mo	13965	T	C	0.0971507	0	2913	>15.0	446.857	synonymous	ND5	ENST00000361567	c.T1629C	p.L543L
11046	11046.mo	15894	G	A	0.0944625	0	3071	>15.0	457.229	tRNA	tRNA-Thr
11046	11046.p1	13965	T	C	0.270672	0	5310	>15.0	3009.33	synonymous	ND5	ENST00000361567	c.T1629C	p.L543L
11046	11046.s1	6008	C	T	0.047088	0	4842	>15.0	286.777	synonymous	COX1	ENST00000361624	c.C105T	p.L35L
11046	11046.s1	10190	A	G	0.0477957	0	4583	>15.0	276.881	synonymous	ND3	ENST00000361227	c.A132G	p.M44M
11046	11046.s1	13965	T	C	0.0673884	0	4526	>15.0	455.614	synonymous	ND5	ENST00000361567	c.T1629C	p.L543L
11046	11046.s1	15894	G	A	0.0532718	0	4769	>15.0	336.165	tRNA	tRNA-Thr
11048	11048.mo	13620	T	C	0.0425993	0	2770	>15.0	146.273	synonymous	ND5	ENST00000361567	c.T1284C	p.L428L
11048	11048.s1	5301	A	G	0.0218729	0	2926	>15.0	59.5088	nonsynonymous	ND2	ENST00000361453	c.A832G	p.I278V
11048	11048.s1	13620	T	C	0.0496246	0	3063	>15.0	194.663	synonymous	ND5	ENST00000361567	c.T1284C	p.L428L
11051	11051.mo	13921	T	C	0.0548148	0	2700	>15.0	201.97	nonsynonymous	ND5	ENST00000361567	c.T1585C	p.Y529H
11051	11051.s1	13921	T	C	0.23678	0	3839	>15.0	1817.91	nonsynonymous	ND5	ENST00000361567	c.T1585C	p.Y529H
11054	11054.p1	8563	A	G	0.0177483	0	3776	>15.0	58.4424	nonsynonymous	ATP6,ATP8	ENST00000361899	c.A37G	p.T13A
11054	11054.s1	234	A	G	0.0182568	0	3396	>15.0	52.9778	D-loop	D-loop
11055	11055.fa	2592	G	A	0.0278823	0	4519	>15.0	136.039	rRNA	RNR2
11055	11055.fa	4373	T	C	0.579318	0	4255	>15.0	4141.53	tRNA	tRNA-Gln
11055	11055.fa	16129	G	A	0.00249446	1	3608	7.11619	1.2328	D-loop	D-loop
11055	11055.mo	9575	G	A	0.0303351	0	2835	>15.0	91.8645	synonymous	COX3	ENST00000362079	c.G369A	p.P123P
11055	11055.mo	16129	G	A	0.00259965	1	2308	5.04284	0.88735	D-loop	D-loop
11055	11055.p1	16129	G	A	0.017416	0	2469	>15.0	35.9037	D-loop	D-loop
11056	11056.fa	182	C	T	0.0240185	0	2166	>15.0	50.3964	D-loop	D-loop
11056	11056.mo	189	A	G	0.0223097	0	2286	>15.0	47.844	D-loop	D-loop
11056	11056.mo	217	T	C	0.0327065	0	2446	>15.0	88.0294	D-loop	D-loop
11056	11056.mo	709	G	A	0.0674927	0	3067	>15.0	295.098	rRNA	RNR1
11056	11056.s1	709	G	A	0.328857	0	3353	>15.0	2421.82	rRNA	RNR1
11057	11057.mo	5744	G	A	0.0337906	0	2989	>15.0	115.537	intergenic	intergenic
11057	11057.mo	12454	G	A	0.0348083	0	3390	>15.0	132.995	nonsynonymous	ND5	ENST00000361567	c.G118A	p.V40I
11057	11057.p1	5744	G	A	0.0453521	0	3550	>15.0	211.838	intergenic	intergenic
11060	11060.p1	9052	A	G	0.0386233	0	2615	>15.0	124.337	nonsynonymous	ATP6	ENST00000361899	c.A526G	p.S176G
11062	11062.p1	14966	A	G	0.291286	0	3718	>15.0	2297.99	nonsynonymous	CYTB	ENST00000361789	c.A220G	p.N74D
11063	11063.s1	16300	A	G	0.0276766	0	1373	>15.0	45.0774	D-loop	D-loop
11067	11067.mo	5768	G	A	0.0239384	0	3511	>15.0	81.2916	tRNA	tRNA-Cys
11067	11067.mo	7706	G	A	0.181154	0	3970	>15.0	1345.85	nonsynonymous	COX2	ENST00000361739	c.G121A	p.A41T
11067	11067.mo	13098	A	G	0.0178013	0	4157	>15.0	62.4574	synonymous	ND5	ENST00000361567	c.A762G	p.V254V
11067	11067.p1	8251	G	A	0.0237752	0	4165	>15.0	95.5224	synonymous	COX2	ENST00000361739	c.G666A	p.G222G
11067	11067.s1	7706	G	A	0.328213	0	3191	>15.0	2270.9	nonsynonymous	COX2	ENST00000361739	c.G121A	p.A41T
11073	11073.fa	8839	G	A	0.0451171	0	5253	>15.0	293.688	nonsynonymous	ATP6	ENST00000361899	c.G313A	p.A105T
11073	11073.p1	6915	G	A	0.0213589	0	5946	>15.0	121.583	nonsynonymous	COX1	ENST00000361624	c.G1012A	p.V338M
11074	11074.mo	3573	C	T	0.313778	0	2983	>15.0	2016.56	synonymous	ND1	ENST00000361390	c.C267T	p.L89L
11074	11074.mo	9088	T	C	0.0167759	0	3815	>15.0	55.4234	nonsynonymous	ATP6	ENST00000361899	c.T562C	p.S188P
11074	11074.p1	3573	C	T	0.00524283	1	3624	>15.0	7.0082	synonymous	ND1	ENST00000361390	c.C267T	p.L89L
11074	11074.s1	3573	C	T	0.452884	0	3885	>15.0	4131.22	synonymous	ND1	ENST00000361390	c.C267T	p.L89L
11077	11077.mo	228	G	A	0.0416523	0	2905	>15.0	145.746	D-loop	D-loop
11077	11077.s1	228	G	A	0.127557	0	3960	>15.0	875.173	D-loop	D-loop
11077	11077.s1	9341	A	G	0.0169932	0	5767	>15.0	80.8329	synonymous	COX3	ENST00000362079	c.A135G	p.L45L
11079	11079.mo	5147	G	A	0.402697	0	2596	>15.0	2375.97	synonymous	ND2	ENST00000361453	c.G678A	p.T226T
11079	11079.mo	12261	T	C	0.0135957	1	2795	>15.0	30.8443	tRNA	tRNA-Ser2
11079	11079.mo	16093	T	C	0.948081	0	2658	>15.0	182.453	D-loop	D-loop
11079	11079.p1	5147	G	A	0.0769665	0	3548	>15.0	402.504	synonymous	ND2	ENST00000361453	c.G678A	p.T226T
11079	11079.s1	5147	G	A	0.534626	0	3250	>15.0	3578.49	synonymous	ND2	ENST00000361453	c.G678A	p.T226T
11079	11079.s1	12261	T	C	0.0603654	0	3777	>15.0	322.562	tRNA	tRNA-Ser2
11083	11083.s1	16327	C	T	0.0263724	0	1858	>15.0	49.4249	D-loop	D-loop
11086	11086.mo	16129	G	A	0.00442233	1	1809	8.27716	2.48109	D-loop	D-loop
11086	11086.p1	16129	G	A	0.00261097	1	2681	5.80012	1.0434	D-loop	D-loop
11086	11086.s1	64	C	T	0.0200852	0	1643	>15.0	32.4863	D-loop	D-loop
11086	11086.s1	16129	G	A	0.207018	0	2565	>15.0	1028.78	D-loop	D-loop
11089	11089.fa	16129	G	A	0.0255301	0	2315	>15.0	61.6839	D-loop	D-loop
11089	11089.mo	146	T	C	0.138639	0	1558	>15.0	392.431	D-loop	D-loop
11089	11089.mo	7433	C	T	0.117595	0	2247	>15.0	466.779	synonymous	COX1	ENST00000361624	c.C1530T	p.Y510Y
11089	11089.mo	16129	G	A	0.00415369	1	1926	8.06841	4.19874	D-loop	D-loop
11089	11089.p1	7849	C	T	0.0161681	0	3711	>15.0	48.2594	synonymous	COX2	ENST00000361739	c.C264T	p.D88D
11089	11089.p1	14256	T	C	0.0638554	0	3321	>15.0	310.943	nonsynonymous	ND6	ENST00000361681	c.A418G	p.I140V
11089	11089.s1	7433	C	T	0.161356	0	5870	>15.0	1803.08	synonymous	COX1	ENST00000361624	c.C1530T	p.Y510Y
11090	11090.fa	16093	T	C	0.00313316	1	3830	10.376	2.40737	D-loop	D-loop
11090	11090.mo	10695	G	A	0.0167642	0	3758	>15.0	51.6116	nonsynonymous	ND4L	ENST00000361335	c.G226A	p.A76T
11090	11090.mo	16093	T	C	0.930949	0	3245	>15.0	325.431	D-loop	D-loop
11090	11090.p1	10695	G	A	0.00528206	1	4733	>15.0	9.28707	nonsynonymous	ND4L	ENST00000361335	c.G226A	p.A76T
11090	11090.s1	16093	T	C	0.937398	0	3691	>15.0	319.399	D-loop	D-loop
11091	11091.p1	5538	G	A	0.0283465	0	4447	>15.0	130.953	tRNA	tRNA-Trp
11092	11092.mo	4117	T	C	0.0199136	0	4168	>15.0	73.919	synonymous	ND1	ENST00000361390	c.T811C	p.L271L
11092	11092.p1	7041	G	A	0.0488012	0	4714	>15.0	295.869	nonsynonymous	COX1	ENST00000361624	c.G1138A	p.V380I
11092	11092.p1	16265	A	G	0.0282175	0	2907	>15.0	93.4114	D-loop	D-loop
11094	11094.fa	152	T	C	0.00710383	1	1830	>15.0	6.23313	D-loop	D-loop
11094	11094.fa	16269	A	G	0.0207537	0	1831	>15.0	34.4979	D-loop	D-loop
11094	11094.mo	152	T	C	0.00493274	1	2230	11.6358	3.82268	D-loop	D-loop
11094	11094.mo	3397	A	G	0.896907	0	4172	>15.0	699.531	nonsynonymous	ND1	ENST00000361390	c.A91G	p.M31V
11094	11094.mo	12730	G	A	0.107451	0	4403	>15.0	777.393	nonsynonymous	ND5	ENST00000361567	c.G394A	p.V132I
11094	11094.p1	152	T	C	0.312436	0	1962	>15.0	1328.8	D-loop	D-loop
11094	11094.s1	9612	G	A	0.0631775	0	3229	>15.0	284.586	nonsynonymous	COX3	ENST00000362079	c.G406A	p.V136M
11096	11096.p1	14930	G	A	0.0182685	0	3777	>15.0	58.9775	nonsynonymous	CYTB	ENST00000361789	c.G184A	p.A62T
11098	11098.mo	670	C	T	0.090591	0	2572	>15.0	368.542	rRNA	RNR1
11098	11098.mo	12685	T	C	0.0252346	0	3091	>15.0	77.2207	nonsynonymous	ND5	ENST00000361567	c.T349C	p.F117L
11098	11098.p1	2707	A	G	0.0247934	0	3146	>15.0	76.6395	rRNA	RNR2
11098	11098.s1	14859	G	A	0.40204	0	3727	>15.0	3432.68	nonsynonymous	CYTB	ENST00000361789	c.G113A	p.G38D
11099	11099.mo	2510	T	A	0.0167442	0	3227	>15.0	44.2119	rRNA	RNR2
11099	11099.p1	7887	G	C	0.0163821	0	4334	>15.0	57.4914	nonsynonymous	COX2	ENST00000361739	c.G302C	p.G101A
11101	11101.mo	4560	G	A	0.0317982	0	2736	>15.0	94.6835	nonsynonymous	ND2	ENST00000361453	c.G91A	p.V31M
11106	11106.mo	114	C	T	0.0695043	0	1856	>15.0	184.339	D-loop	D-loop
11106	11106.p1	114	C	T	0.528662	0	2513	>15.0	2862.18	D-loop	D-loop
11106	11106.s1	114	C	T	0.102752	0	2326	>15.0	400.431	D-loop	D-loop
11107	11107.p1	195	T	C	0.104989	0	3068	>15.0	528.758	D-loop	D-loop
11108	11108.fa	204	T	C	0.0957004	0	2163	>15.0	340.427	D-loop	D-loop
11108	11108.fa	13376	T	C	0.357289	0	3424	>15.0	2718.93	nonsynonymous	ND5	ENST00000361567	c.T1040C	p.I347T
11108	11108.mo	204	T	C	0.00614384	1	2767	>15.0	7.23806	D-loop	D-loop
11108	11108.mo	16222	C	T	0.238456	0	2772	>15.0	1340.63	D-loop	D-loop
11108	11108.p1	204	T	C	0.00408024	1	2941	11.6814	3.4	D-loop	D-loop
11108	11108.p1	16222	C	T	0.0885536	0	3050	>15.0	422.033	D-loop	D-loop
11108	11108.s1	16222	C	T	0.252413	0	3522	>15.0	1823.96	D-loop	D-loop
11109	11109.mo	1005	T	C	0.380124	0	3393	>15.0	2929.15	rRNA	RNR1
11109	11109.mo	10172	G	A	0.0032826	1	3351	9.77913	2.36024	synonymous	ND3	ENST00000361227	c.G114A	p.E38E
11109	11109.p1	72	T	C	0.0452306	0	2234	>15.0	131.25	D-loop	D-loop
11109	11109.p1	1005	T	C	0.0300752	0	4788	>15.0	153.683	rRNA	RNR1
11109	11109.s1	10172	G	A	0.281041	0	2843	>15.0	1676.15	synonymous	ND3	ENST00000361227	c.G114A	p.E38E
11109	11109.s1	10633	T	C	0.0164854	0	2851	>15.0	38.1793	nonsynonymous	ND4L	ENST00000361335	c.T164C	p.L55S
11110	11110.fa	6293	T	C	0.650668	0	2918	>15.0	2262.14	synonymous	COX1	ENST00000361624	c.T390C	p.P130P
11110	11110.fa	10688	G	A	0.790368	0	2825	>15.0	1167.22	synonymous	ND4L	ENST00000361335	c.G219A	p.V73V
11110	11110.fa	13154	T	C	0.128793	0	2967	>15.0	660.366	nonsynonymous	ND5	ENST00000361567	c.T818C	p.I273T
11114	11114.mo	15437	G	A	0.20382	0	3037	>15.0	1200.11	nonsynonymous	CYTB	ENST00000361789	c.G691A	p.G231S
11114	11114.p1	15437	G	A	0.00218938	1	1827	3.2553	0.418119	nonsynonymous	CYTB	ENST00000361789	c.G691A	p.G231S
11114	11114.s1	15437	G	A	0.0375469	0	3198	>15.0	142.15	nonsynonymous	CYTB	ENST00000361789	c.G691A	p.G231S
11115	11115.fa	8866	A	G	0.0872996	0	3929	>15.0	525.062	nonsynonymous	ATP6	ENST00000361899	c.A340G	p.I114V
11115	11115.fa	14849	T	C	0.0195349	0	4300	>15.0	76.1158	nonsynonymous	CYTB	ENST00000361789	c.T103C	p.S35P
11115	11115.p1	8313	G	A	0.081362	0	2790	>15.0	349.304	tRNA	tRNA-Lys
11118	11118.fa	12852	C	T	0.0531279	0	3182	>15.0	221.477	synonymous	ND5	ENST00000361567	c.C516T	p.I172I
11118	11118.p1	15458	T	C	0.0605263	0	3420	>15.0	286.13	nonsynonymous	CYTB	ENST00000361789	c.T712C	p.S238P
11124	11124.fa	3050	T	C	0.144036	0	3152	>15.0	802.278	rRNA	RNR2
11124	11124.fa	11167	A	G	0.768371	0	2953	>15.0	1367.86	synonymous	ND4	ENST00000361381	c.A408G	p.W136W
11124	11124.s1	6734	G	A	0.0181113	0	2319	>15.0	38.7252	synonymous	COX1	ENST00000361624	c.G831A	p.M277M
11124	11124.s1	8872	G	A	0.0281762	0	1952	>15.0	57.0213	nonsynonymous	ATP6	ENST00000361899	c.G346A	p.G116S
11131	11131.mo	146	T	C	0.0224719	0	1780	>15.0	37.6463	D-loop	D-loop
11131	11131.s2	146	T	C	0.140359	0	2173	>15.0	546.011	D-loop	D-loop
11132	11132.s1	13731	A	G	0.0181015	0	4531	>15.0	72.7535	synonymous	ND5	ENST00000361567	c.A1395G	p.G465G
11135	11135.s1	14178	T	C	0.020362	0	3536	>15.0	67.7703	nonsynonymous	ND6	ENST00000361681	c.A496G	p.I166V
11142	11142.fa	16129	G	A	0.00232288	1	2583	4.7698	0.713134	D-loop	D-loop
11142	11142.mo	64	C	T	0.0213129	0	1173	>15.0	22.9738	D-loop	D-loop
11142	11142.mo	235	A	G	0.0209424	0	1910	>15.0	38.4447	D-loop	D-loop
11142	11142.mo	663	A	G	0.0184291	0	2279	>15.0	36.0518	rRNA	RNR1
11142	11142.mo	3206	C	T	0.0194444	0	2520	>15.0	46.1303	rRNA	RNR2
11142	11142.mo	4824	A	G	0.0234885	0	2299	>15.0	51.8271	nonsynonymous	ND2	ENST00000361453	c.A355G	p.T119A
11142	11142.mo	8027	G	A	0.0179252	0	2622	>15.0	41.7799	nonsynonymous	COX2	ENST00000361739	c.G442A	p.A148T
11142	11142.mo	8794	C	T	0.0248473	0	2455	>15.0	59.992	nonsynonymous	ATP6	ENST00000361899	c.C268T	p.H90Y
11142	11142.mo	12007	G	A	0.0204354	0	2251	>15.0	41.4634	synonymous	ND4	ENST00000361381	c.G1248A	p.W416W
11142	11142.mo	12732	T	C	0.0208333	0	2880	>15.0	54.5663	synonymous	ND5	ENST00000361567	c.T396C	p.V132V
11142	11142.mo	16129	G	A	0.0246496	0	2069	>15.0	49.9852	D-loop	D-loop
11142	11142.mo	16290	C	T	0.0197947	0	1365	>15.0	23.9786	D-loop	D-loop
11142	11142.s1	4048	G	A	0.0343525	0	2911	>15.0	112.142	nonsynonymous	ND1	ENST00000361390	c.G742A	p.D248N
11144	11144.fa	195	T	C	0.352494	0	2366	>15.0	1857.01	D-loop	D-loop
11144	11144.fa	16213	G	A	0.202024	0	2569	>15.0	1010.17	D-loop	D-loop
11144	11144.mo	195	T	C	0.00433241	1	2539	11.0404	3.33556	D-loop	D-loop
11144	11144.mo	199	T	C	0.00233645	1	2568	4.78387	0.721822	D-loop	D-loop
11144	11144.mo	14249	G	A	0.281231	0	3285	>15.0	1932.2	nonsynonymous	ND6	ENST00000361681	c.C425T	p.A142V
11144	11144.p1	199	T	C	0.0313563	0	2647	>15.0	89.8334	D-loop	D-loop
11144	11144.p1	14249	G	A	0.524614	0	3433	>15.0	3896.75	nonsynonymous	ND6	ENST00000361681	c.C425T	p.A142V
11144	11144.s1	152	T	C	0.0206757	0	1983	>15.0	37.1568	D-loop	D-loop
11144	11144.s1	14249	G	A	0.289913	0	2994	>15.0	1830.45	nonsynonymous	ND6	ENST00000361681	c.C425T	p.A142V
11146	11146.p1	16519	T	C	0.00253165	1	1975	4.23846	3.50209	D-loop	D-loop
11146	11146.s1	16519	T	C	0.0231023	0	2121	>15.0	46.6866	D-loop	D-loop
11150	11150.fa	16093	T	C	0.92746	0	4178	>15.0	450.718	D-loop	D-loop
11152	11152.fa	15886	C	T	0.183976	0	3707	>15.0	1287.78	synonymous	CYTB	ENST00000361789	c.C1140T	p.A380A
11152	11152.mo	279	T	C	0.0158859	0	2456	>15.0	34.0596	D-loop	D-loop
11152	11152.p1	215	A	G	0.016055	0	2616	>15.0	34.2407	D-loop	D-loop
11152	11152.p1	279	T	C	0.230659	0	2779	>15.0	1298.5	D-loop	D-loop
11152	11152.p1	8313	G	A	0.0249073	0	3775	>15.0	92.5425	tRNA	tRNA-Lys
11154	11154.fa	6261	G	A	0.757583	0	4023	>15.0	1974.89	nonsynonymous	COX1	ENST00000361624	c.G358A	p.A120T
11154	11154.mo	152	T	C	0.0235485	0	2463	>15.0	58.7105	D-loop	D-loop
11154	11154.p1	16355	C	T	0.00255363	1	1958	4.25602	0.71568	D-loop	D-loop
11154	11154.s1	16355	C	T	0.0218941	0	1964	>15.0	42.9804	D-loop	D-loop
11156	11156.mo	227	A	G	0.0177485	0	1972	>15.0	29.4976	D-loop	D-loop
11156	11156.p1	227	A	G	0.036556	0	2080	>15.0	87.2593	D-loop	D-loop
11156	11156.s1	227	A	G	0.0193966	0	2321	>15.0	45.5394	D-loop	D-loop
11156	11156.s1	2571	G	A	0.0177717	0	2926	>15.0	43.8531	rRNA	RNR2
11158	11158.fa	14227	C	T	0.0162037	0	3889	>15.0	50.7298	synonymous	ND6	ENST00000361681	c.G447A	p.G149G
11158	11158.p1	16172	T	C	0.0842716	0	2933	>15.0	377.186	D-loop	D-loop
11164	11164.mo	10586	G	A	0.246367	0	2959	>15.0	1490.89	synonymous	ND4L	ENST00000361335	c.G117A	p.S39S
11164	11164.mo	12535	C	T	0.0210342	0	3423	>15.0	68.7482	nonsynonymous	ND5	ENST00000361567	c.C199T	p.H67Y
11164	11164.mo	12865	A	G	0.018101	0	3149	>15.0	51.4792	nonsynonymous	ND5	ENST00000361567	c.A529G	p.I177V
11164	11164.p1	10586	G	A	0.451366	0	3661	>15.0	3903.13	synonymous	ND4L	ENST00000361335	c.G117A	p.S39S
11167	11167.mo	3264	T	C	0.0163132	0	3678	>15.0	51.4538	tRNA	tRNA-Leu1
11168	11168.mo	2023	T	C	0.285457	0	4999	>15.0	3014.59	rRNA	RNR2
11168	11168.mo	9139	G	A	0.300536	0	5041	>15.0	3232.18	nonsynonymous	ATP6	ENST00000361899	c.G613A	p.A205T
11169	11169.p1	14985	G	A	0.0174361	0	4073	>15.0	62.292	nonsynonymous	CYTB	ENST00000361789	c.G239A	p.R80H
11172	11172.fa	861	T	C	0.05	0	2621	>15.0	168.2	rRNA	RNR1
11172	11172.p1	6605	A	G	0.0293317	0	3308	>15.0	102.224	synonymous	COX1	ENST00000361624	c.A702G	p.L234L
11176	11176.fa	16129	G	A	0.00327466	1	2443	7.28199	1.71069	D-loop	D-loop
11176	11176.mo	16129	G	A	0.0228817	0	2798	>15.0	60.7201	D-loop	D-loop
11176	11176.mo	16519	T	C	0.0205066	0	1658	>15.0	33.6757	D-loop	D-loop
11176	11176.p1	152	T	C	0.0801367	0	2633	>15.0	332.87	D-loop	D-loop
11176	11176.s1	16519	T	C	0.00273075	1	1831	4.39253	3.62137	D-loop	D-loop
11178	11178.mo	9068	T	C	0.0511217	0	2719	>15.0	182.812	nonsynonymous	ATP6	ENST00000361899	c.T542C	p.M181T
11178	11178.mo	14985	G	A	0.0188912	0	2435	>15.0	39.9582	nonsynonymous	CYTB	ENST00000361789	c.G239A	p.R80H
11181	11181.p1	200	A	G	0.019341	0	2792	>15.0	50.4134	D-loop	D-loop
11184	11184.fa	146	T	C	0.00221337	1	2259	3.96706	0.53558	D-loop	D-loop
11184	11184.mo	10885	T	C	0.204681	0	4188	>15.0	1660.64	synonymous	ND4	ENST00000361381	c.T126C	p.F42F
11184	11184.p1	146	T	C	0.029361	0	1737	>15.0	56.7539	D-loop	D-loop
11184	11184.p1	10885	T	C	0.253746	0	3137	>15.0	1630.94	synonymous	ND4	ENST00000361381	c.T126C	p.F42F
11184	11184.s1	10885	T	C	0.206744	0	2936	>15.0	1179.41	synonymous	ND4	ENST00000361381	c.T126C	p.F42F
11187	11187.mo	659	T	C	0.0214663	0	3028	>15.0	62.9077	rRNA	RNR1
11187	11187.p1	15506	G	A	0.0379912	0	3845	>15.0	170.052	nonsynonymous	CYTB	ENST00000361789	c.G760A	p.D254N
11187	11187.s1	8020	G	A	0.0206881	0	4303	>15.0	83.6592	synonymous	COX2	ENST00000361739	c.G435A	p.P145P
11189	11189.mo	3358	G	A	0.133838	0	3042	>15.0	707.292	nonsynonymous	ND1	ENST00000361390	c.G52A	p.A18T
11189	11189.p1	3358	G	A	0.00491329	1	3462	>15.0	5.88449	nonsynonymous	ND1	ENST00000361390	c.G52A	p.A18T
11189	11189.p1	10688	G	A	0.0244838	0	3390	>15.0	84.0948	synonymous	ND4L	ENST00000361335	c.G219A	p.V73V
11189	11189.s1	9033	A	G	0.185893	0	2879	>15.0	1011.8	synonymous	ATP6	ENST00000361899	c.A507G	p.L169L
11193	11193.fa	9868	G	A	0.0167396	0	3883	>15.0	53.2107	nonsynonymous	COX3	ENST00000362079	c.G662A	p.R221H
11193	11193.s1	8519	G	A	0.0236128	0	3388	>15.0	76.9588	nonsynonymous	ATP8	ENST00000361851	c.G154A	p.E52K
11193	11193.s1	14279	G	A	0.0188617	0	3022	>15.0	54.4311	nonsynonymous	ND6	ENST00000361681	c.C395T	p.S132L
11194	11194.fa	228	G	A	0.447743	0	1684	>15.0	1812.46	D-loop	D-loop
11194	11194.mo	16051	A	G	0.00425203	1	2587	10.9547	3.2667	D-loop	D-loop
11194	11194.p1	13708	G	A	0.040293	0	3549	>15.0	187.123	nonsynonymous	ND5	ENST00000361567	c.G1372A	p.A458T
11194	11194.s1	16051	A	G	0.184466	0	3709	>15.0	1307.38	D-loop	D-loop
11196	11196.mo	234	A	G	0.228075	0	3854	>15.0	1751.57	D-loop	D-loop
11198	11198.fa	204	T	C	0.0289347	0	2281	>15.0	69.1712	D-loop	D-loop
11198	11198.mo	204	T	C	0.314665	0	2714	>15.0	1868.14	D-loop	D-loop
11198	11198.p1	204	T	C	0.374561	0	2280	>15.0	1919.76	D-loop	D-loop
11198	11198.s1	204	T	C	0.554815	0	2701	>15.0	2845.93	D-loop	D-loop
11199	11199.s1	618	T	C	0.0211203	0	3267	>15.0	63.146	tRNA	tRNA-Phe
11201	11201.mo	9581	T	C	0.0102041	1	3626	>15.0	25.8536	synonymous	COX3	ENST00000362079	c.T375C	p.N125N
11201	11201.p1	3882	G	A	0.0656202	0	3886	>15.0	357.892	synonymous	ND1	ENST00000361390	c.G576A	p.E192E
11201	11201.s1	9581	T	C	0.0594185	0	4746	>15.0	383.426	synonymous	COX3	ENST00000362079	c.T375C	p.N125N
11203	11203.fa	13205	T	C	0.112657	0	3018	>15.0	567.741	nonsynonymous	ND5	ENST00000361567	c.T869C	p.V290A
11205	11205.fa	215	A	G	0.0364437	0	2497	>15.0	107.35	D-loop	D-loop
11205	11205.mo	14088	T	C	0.0124898	1	3684	>15.0	32.1696	synonymous	ND5	ENST00000361567	c.T1752C	p.I584I
11205	11205.p1	14088	T	C	0.120403	0	3671	>15.0	747.13	synonymous	ND5	ENST00000361567	c.T1752C	p.I584I
11206	11206.fa	669	T	C	0.0200877	0	2738	>15.0	52.1608	rRNA	RNR1
11206	11206.fa	3261	A	G	0.0163178	0	2819	>15.0	37.1735	tRNA	tRNA-Leu1
11206	11206.fa	15217	G	A	0.0758847	0	2741	>15.0	308.352	synonymous	CYTB	ENST00000361789	c.G471A	p.G157G
11206	11206.s1	8342	G	A	0.0315615	0	4214	>15.0	147.308	tRNA	tRNA-Lys
11207	11207.fa	12301	G	A	0.0584532	0	3336	>15.0	263.729	tRNA	tRNA-Leu2
11207	11207.fa	16129	G	A	0.250089	0	2811	>15.0	1435.49	D-loop	D-loop
11207	11207.mo	16129	G	A	0.00504032	1	3968	>15.0	7.10059	D-loop	D-loop
11207	11207.p1	1778	T	C	0.0213303	0	4361	>15.0	85.495	rRNA	RNR2
11207	11207.p1	16129	G	A	0.00430663	1	3484	14.7505	4.51855	D-loop	D-loop
11207	11207.p1	16261	C	T	0.621559	0	2579	>15.0	2202.27	D-loop	D-loop
11207	11207.s1	16129	G	A	0.00302115	1	3310	8.61188	4.73058	D-loop	D-loop
11207	11207.s1	16153	G	A	0.0340464	0	3319	>15.0	126.286	D-loop	D-loop
11208	11208.mo	10157	A	G	0.469361	0	4602	>15.0	5149.87	synonymous	ND3	ENST00000361227	c.A99G	p.K33K
11208	11208.p1	10157	A	G	0.679929	0	3394	>15.0	2350.09	synonymous	ND3	ENST00000361227	c.A99G	p.K33K
11208	11208.s1	10157	A	G	0.455026	0	4159	>15.0	4454.61	synonymous	ND3	ENST00000361227	c.A99G	p.K33K
11212	11212.mo	16131	T	C	0.0323438	0	2257	>15.0	79.9783	D-loop	D-loop
11212	11212.p1	16201	C	T	0.0301455	0	2886	>15.0	92.6999	D-loop	D-loop
11212	11212.s1	7337	G	A	0.0488432	0	3114	>15.0	193.61	synonymous	COX1	ENST00000361624	c.G1434A	p.S478S
11214	11214.p1	12528	G	A	0.0871835	0	5174	>15.0	699.104	synonymous	ND5	ENST00000361567	c.G192A	p.S64S
11215	11215.fa	7861	T	C	0.0545163	0	3744	>15.0	272.645	synonymous	COX2	ENST00000361739	c.T276C	p.D92D
11215	11215.mo	12864	T	C	0.102993	0	3942	>15.0	657.815	synonymous	ND5	ENST00000361567	c.T528C	p.R176R
11215	11215.p1	12864	T	C	0.236143	0	5683	>15.0	2701.63	synonymous	ND5	ENST00000361567	c.T528C	p.R176R
11215	11215.p1	14465	G	A	0.0223497	0	5056	>15.0	106.092	nonsynonymous	ND6	ENST00000361681	c.C209T	p.T70I
11219	11219.fa	152	T	C	0.0230914	0	2122	>15.0	46.6767	D-loop	D-loop
11219	11219.p1	12332	A	G	0.0254486	0	3065	>15.0	78.4843	tRNA	tRNA-Leu2
11219	11219.p1	14470	T	C	0.071919	0	2767	>15.0	303.157	synonymous	ND6	ENST00000361681	c.A204G	p.G68G
11220	11220.fa	7647	T	C	0.0173059	0	4276	>15.0	61.5938	nonsynonymous	COX2	ENST00000361739	c.T62C	p.I21T
11220	11220.fa	13308	A	G	0.037216	0	4138	>15.0	180.991	synonymous	ND5	ENST00000361567	c.A972G	p.L324L
11220	11220.fa	14386	T	C	0.0178991	0	3408	>15.0	54.5992	synonymous	ND6	ENST00000361681	c.A288G	p.L96L
11224	11224.fa	12477	T	C	0.182392	0	3646	>15.0	1249.16	synonymous	ND5	ENST00000361567	c.T141C	p.S47S
11224	11224.mo	6123	A	G	0.025974	0	3003	>15.0	78.1736	nonsynonymous	COX1	ENST00000361624	c.A220G	p.M74V
11224	11224.s1	15911	A	G	0.0554481	0	3102	>15.0	233.619	tRNA	tRNA-Thr
11225	11225.fa	195	T	C	0.845819	0	2070	>15.0	586.467	D-loop	D-loop
11227	11227.mo	5585	G	A	0.043202	0	3937	>15.0	210.45	intergenic	intergenic
11227	11227.p1	152	T	C	0.0422343	0	2202	>15.0	112.579	D-loop	D-loop
11227	11227.p1	5585	G	A	0.256652	0	4248	>15.0	2235.9	intergenic	intergenic
11227	11227.p1	6473	C	A	0.0239905	0	4210	>15.0	97.8359	nonsynonymous	COX1	ENST00000361624	c.C570A	p.I190M
11230	11230.fa	146	T	C	0.0175676	0	1480	>15.0	21.8023	D-loop	D-loop
11230	11230.mo	146	T	C	0.00594422	1	2187	14.6536	5.37879	D-loop	D-loop
11230	11230.mo	7814	G	A	0.00911765	1	3400	>15.0	17.8186	nonsynonymous	COX2	ENST00000361739	c.G229A	p.A77T
11230	11230.s1	7814	G	A	0.127321	0	2262	>15.0	497.707	nonsynonymous	COX2	ENST00000361739	c.G229A	p.A77T
11232	11232.s1	15882	G	A	0.0198496	0	3325	>15.0	61.6689	nonsynonymous	CYTB	ENST00000361789	c.G1136A	p.W379X
11233	11233.s1	408	T	A	0.400636	0	2829	>15.0	2588.24	D-loop	D-loop
11234	11234.s1	228	G	A	0.0325858	0	2854	>15.0	108.162	D-loop	D-loop
11234	11234.s1	7783	T	C	0.0479647	0	3857	>15.0	237.566	synonymous	COX2	ENST00000361739	c.T198C	p.T66T
11235	11235.p1	15884	G	A	0.0163424	0	3855	>15.0	52.9243	nonsynonymous	CYTB	ENST00000361789	c.G1138A	p.A380T
11236	11236.fa	152	T	C	0.860254	0	2204	>15.0	543.635	D-loop	D-loop
11236	11236.mo	146	T	C	0.00634921	1	2205	>15.0	6.12925	D-loop	D-loop
11236	11236.mo	204	T	C	0.0033532	1	2685	8.19936	1.98935	D-loop	D-loop
11236	11236.mo	3356	T	C	0.00339065	1	4129	12.4383	3.14214	nonsynonymous	ND1	ENST00000361390	c.T50C	p.M17T
11236	11236.p1	204	T	C	0.0166482	0	2703	>15.0	36.7367	D-loop	D-loop
11236	11236.p1	3356	T	C	0.0834184	0	3920	>15.0	497.287	nonsynonymous	ND1	ENST00000361390	c.T50C	p.M17T
11236	11236.s1	146	T	C	0.0166359	0	2705	>15.0	39.6968	D-loop	D-loop
11241	11241.fa	3864	T	C	0.0438079	0	3561	>15.0	194.308	synonymous	ND1	ENST00000361390	c.T558C	p.F186F
11241	11241.fa	15383	T	C	0.145205	0	3712	>15.0	960.775	nonsynonymous	CYTB	ENST00000361789	c.T637C	p.S213P
11241	11241.fa	16129	G	A	0.00562324	1	3203	>15.0	7.08745	D-loop	D-loop
11241	11241.mo	14831	G	A	0.157087	0	3584	>15.0	1020.92	nonsynonymous	CYTB	ENST00000361789	c.G85A	p.A29T
11241	11241.mo	16129	G	A	0.00543131	1	3130	>15.0	6.48303	D-loop	D-loop
11241	11241.mo	16266	C	T	0.0712239	0	2443	>15.0	261.707	D-loop	D-loop
11241	11241.p1	14831	G	A	0.137349	0	3553	>15.0	871.905	nonsynonymous	CYTB	ENST00000361789	c.G85A	p.A29T
11241	11241.p1	16129	G	A	0.00381922	1	3142	11.353	6.01344	D-loop	D-loop
11241	11241.s1	14831	G	A	0.141928	0	4460	>15.0	1130.5	nonsynonymous	CYTB	ENST00000361789	c.G85A	p.A29T
11241	11241.s1	16129	G	A	0.0523013	0	3824	>15.0	263.722	D-loop	D-loop
11242	11242.fa	12998	C	T	0.0497283	0	3680	>15.0	237.523	nonsynonymous	ND5	ENST00000361567	c.C662T	p.A221V
11242	11242.mo	539	T	C	0.278428	0	2137	>15.0	1241.74	D-loop	D-loop
11242	11242.s1	539	T	C	0.0750594	0	2106	>15.0	231.183	D-loop	D-loop
11245	11245.fa	15166	C	T	0.0214184	0	2101	>15.0	44.4263	synonymous	CYTB	ENST00000361789	c.C420T	p.F140F
11245	11245.mo	5301	A	C	0.0202325	0	2323	>15.0	42.1692	nonsynonymous	ND2	ENST00000361453	c.A832C	p.I278L
11246	11246.fa	9781	T	C	0.133688	0	3381	>15.0	785.708	nonsynonymous	COX3	ENST00000362079	c.T575C	p.I192T
11246	11246.p1	238	A	G	0.0198342	0	3378	>15.0	62.5365	D-loop	D-loop
11250	11250.mo	15355	G	A	0.0478416	0	3638	>15.0	223.052	synonymous	CYTB	ENST00000361789	c.G609A	p.T203T
11250	11250.p1	16093	T	C	0.942601	0	3677	>15.0	289.666	D-loop	D-loop
11250	11250.s1	2281	A	C	0.0368457	0	4451	>15.0	188.854	rRNA	RNR2
11250	11250.s1	16093	T	C	0.929489	0	3816	>15.0	392.105	D-loop	D-loop
11251	11251.fa	2697	G	A	0.0388682	0	3216	>15.0	146.824	rRNA	RNR2
11252	11252.fa	1489	G	A	0.141118	0	2219	>15.0	577.76	rRNA	RNR1
11252	11252.mo	4136	A	G	0.846118	0	2151	>15.0	646.627	nonsynonymous	ND1	ENST00000361390	c.A830G	p.Y277C
11252	11252.p1	16172	T	C	0.0212692	0	2868	>15.0	58.9831	D-loop	D-loop
11257	11257.s1	16298	T	C	0.0675226	0	2103	>15.0	207.082	D-loop	D-loop
11258	11258.fa	16129	G	A	0.00513428	1	2532	13.8406	4.69942	D-loop	D-loop
11258	11258.mo	152	T	C	0.534569	0	3182	>15.0	3560.76	D-loop	D-loop
11258	11258.mo	7978	C	T	0.456234	0	5598	>15.0	6044.47	synonymous	COX2	ENST00000361739	c.C393T	p.G131G
11258	11258.mo	16129	G	A	0.189019	0	4612	>15.0	1669.62	D-loop	D-loop
11258	11258.p1	152	T	C	0.082958	0	2664	>15.0	348.222	D-loop	D-loop
11258	11258.p1	7978	C	T	0.88625	0	4589	>15.0	879.662	synonymous	COX2	ENST00000361739	c.C393T	p.G131G
11258	11258.p1	16129	G	A	0.0253675	0	3470	>15.0	87.3162	D-loop	D-loop
11258	11258.p1	16311	T	C	0.027909	0	2329	>15.0	67.1252	D-loop	D-loop
11258	11258.s1	152	T	C	0.569154	0	2198	>15.0	2209.64	D-loop	D-loop
11258	11258.s1	7978	C	T	0.402655	0	4068	>15.0	3754.16	synonymous	COX2	ENST00000361739	c.C393T	p.G131G
11258	11258.s1	16129	G	A	0.050858	0	3206	>15.0	210.499	D-loop	D-loop
11262	11262.mo	9097	A	G	0.864128	0	2495	>15.0	599.317	nonsynonymous	ATP6	ENST00000361899	c.A571G	p.I191V
11262	11262.mo	10640	T	C	0.259379	0	2479	>15.0	1321.53	synonymous	ND4L	ENST00000361335	c.T171C	p.N57N
11262	11262.p1	8039	A	G	0.0261712	0	3097	>15.0	84.4236	nonsynonymous	COX2	ENST00000361739	c.A454G	p.M152V
11262	11262.p1	9097	A	G	0.593872	0	3068	>15.0	2872.85	nonsynonymous	ATP6	ENST00000361899	c.A571G	p.I191V
11262	11262.p1	10640	T	C	0.114946	0	3071	>15.0	599.78	synonymous	ND4L	ENST00000361335	c.T171C	p.N57N
11262	11262.s1	10640	T	C	0.447225	0	3477	>15.0	3667.97	synonymous	ND4L	ENST00000361335	c.T171C	p.N57N
11262	11262.s1	16311	T	C	0.0527842	0	1724	>15.0	118.998	D-loop	D-loop
11263	11263.mo	207	G	A	0.0133191	1	1877	>15.0	18.1318	D-loop	D-loop
11263	11263.mo	2878	G	A	0.0295976	0	3008	>15.0	94.135	rRNA	RNR2
11263	11263.p1	207	G	A	0.0177954	0	2023	>15.0	30.3796	D-loop	D-loop
11263	11263.s1	207	G	A	0.0694517	0	1915	>15.0	193.005	D-loop	D-loop
11265	11265.fa	6720	A	G	0.0197802	0	3640	>15.0	63.9209	nonsynonymous	COX1	ENST00000361624	c.A817G	p.M273V
11265	11265.fa	12448	T	G	0.0216867	0	3322	>15.0	69.6697	nonsynonymous	ND5	ENST00000361567	c.T112G	p.S38A
11266	11266.fa	10101	T	C	0.138701	0	3850	>15.0	933.279	synonymous	ND3	ENST00000361227	c.T43C	p.L15L
11266	11266.fa	16519	T	C	0.0583382	0	1697	>15.0	133.808	D-loop	D-loop
11266	11266.mo	2636	G	A	0.0935564	0	3229	>15.0	479.703	rRNA	RNR2
11266	11266.mo	3592	G	A	0.0295302	0	2235	>15.0	71.73	nonsynonymous	ND1	ENST00000361390	c.G286A	p.V96I
11266	11266.p1	3592	G	A	0.0326087	0	2852	>15.0	102.215	nonsynonymous	ND1	ENST00000361390	c.G286A	p.V96I
11266	11266.s1	3592	G	A	0.0445993	0	2870	>15.0	157.974	nonsynonymous	ND1	ENST00000361390	c.G286A	p.V96I
11267	11267.mo	16311	T	C	0.0690245	0	1753	>15.0	175.529	D-loop	D-loop
11267	11267.p1	4018	A	G	0.107154	0	3119	>15.0	556.226	nonsynonymous	ND1	ENST00000361390	c.A712G	p.T238A
11267	11267.s1	64	C	T	0.0949555	0	1685	>15.0	250.987	D-loop	D-loop
11274	11274.mo	146	T	C	0.310048	0	1861	>15.0	1258.35	D-loop	D-loop
11274	11274.mo	7980	A	G	0.124172	0	3471	>15.0	740.786	nonsynonymous	COX2	ENST00000361739	c.A395G	p.D132G
11274	11274.p1	7980	A	G	0.333142	0	3477	>15.0	2525.92	nonsynonymous	COX2	ENST00000361739	c.A395G	p.D132G
11274	11274.s1	146	T	C	0.325998	0	1954	>15.0	1400.13	D-loop	D-loop
11274	11274.s1	7980	A	G	0.149895	0	3797	>15.0	1028.82	nonsynonymous	COX2	ENST00000361739	c.A395G	p.D132G
11276	11276.mo	9394	G	A	0.0282885	0	2828	>15.0	83.0754	nonsynonymous	COX3	ENST00000362079	c.G188A	p.R63Q
11276	11276.p1	215	A	G	0.0239903	0	3293	>15.0	76.5247	D-loop	D-loop
11276	11276.p1	16463	A	G	0.020914	0	2582	>15.0	49.1971	D-loop	D-loop
11277	11277.p1	152	T	C	0.0165468	0	1390	>15.0	18.7186	D-loop	D-loop
11277	11277.s1	16344	C	T	0.0213205	0	1454	>15.0	31.0723	D-loop	D-loop
11280	11280.fa	15498	G	A	0.0299173	0	3142	>15.0	102.84	nonsynonymous	CYTB	ENST00000361789	c.G752A	p.G251D
11280	11280.s1	16295	C	T	0.0314894	0	2351	>15.0	80.2265	D-loop	D-loop
11282	11282.fa	195	T	C	0.0206852	0	1547	>15.0	29.0065	D-loop	D-loop
11282	11282.fa	5343	T	C	0.019103	0	2409	>15.0	40.1713	nonsynonymous	ND2	ENST00000361453	c.T874C	p.F292L
11282	11282.mo	14561	A	G	0.0381786	0	2856	>15.0	128.179	nonsynonymous	ND6	ENST00000361681	c.T113C	p.V38A
11282	11282.p1	14561	A	G	0.032199	0	2733	>15.0	96.2433	nonsynonymous	ND6	ENST00000361681	c.T113C	p.V38A
11284	11284.fa	7498	G	A	0.164791	0	3465	>15.0	1056.79	tRNA	tRNA-Ser1
11285	11285.fa	1792	G	A	0.0350688	0	3708	>15.0	149.925	rRNA	RNR2
11290	11290.fa	16311	T	C	0.0293422	0	2113	>15.0	68.334	D-loop	D-loop
11290	11290.mo	14552	A	G	0.100726	0	4269	>15.0	690.6	nonsynonymous	ND6	ENST00000361681	c.T122C	p.V41A
11290	11290.p1	14552	A	G	0.362567	0	4505	>15.0	3652.65	nonsynonymous	ND6	ENST00000361681	c.T122C	p.V41A
11290	11290.s1	14552	A	G	0.121531	0	4180	>15.0	858.971	nonsynonymous	ND6	ENST00000361681	c.T122C	p.V41A
11296	11296.fa	204	T	C	0.00228938	1	2184	4.03501	0.576391	D-loop	D-loop
11296	11296.mo	204	T	C	0.00237417	1	2106	4.10839	0.621566	D-loop	D-loop
11296	11296.mo	12818	G	A	0.058098	0	3081	>15.0	244.603	nonsynonymous	ND5	ENST00000361567	c.G482A	p.R161Q
11296	11296.p1	204	T	C	0.00749465	1	2803	>15.0	10.4921	D-loop	D-loop
11296	11296.s1	204	T	C	0.0187291	0	2990	>15.0	48.4442	D-loop	D-loop
11298	11298.mo	12194	C	T	0.00316567	1	2843	7.98816	1.83312	tRNA	tRNA-His
11298	11298.s1	12194	C	T	0.106898	0	3798	>15.0	664.684	tRNA	tRNA-His
11299	11299.fa	16223	C	T	0.00497512	1	1809	9.67472	3.1544	D-loop	D-loop
11299	11299.p1	3892	A	G	0.0375791	0	2529	>15.0	116.182	nonsynonymous	ND1	ENST00000361390	c.A586G	p.T196A
11299	11299.p1	9012	T	C	0.0381636	0	3486	>15.0	158.16	synonymous	ATP6	ENST00000361899	c.T486C	p.A162A
11299	11299.p1	12414	T	C	0.945437	0	3134	>15.0	229.089	synonymous	ND5	ENST00000361567	c.T78C	p.P26P
11299	11299.p1	14530	T	C	0.025641	0	2458	>15.0	62.7962	synonymous	ND6	ENST00000361681	c.A144G	p.G48G
11299	11299.p1	15512	T	C	0.0303439	0	2966	>15.0	99.1348	nonsynonymous	CYTB	ENST00000361789	c.T766C	p.Y256H
11299	11299.p1	15941	T	C	0.0357579	0	3273	>15.0	133.222	tRNA	tRNA-Thr
11299	11299.p1	16223	C	T	0.949978	0	2239	>15.0	149.811	D-loop	D-loop
11299	11299.p1	16235	A	G	0.0317741	0	2267	>15.0	81.3221	D-loop	D-loop
11299	11299.p1	16291	C	T	0.0347299	0	1814	>15.0	70.9448	D-loop	D-loop
11299	11299.s1	9577	T	C	0.044158	0	3646	>15.0	202.388	nonsynonymous	COX3	ENST00000362079	c.T371C	p.L124P
11301	11301.p1	10550	A	G	0.0218479	0	3799	>15.0	80.1159	synonymous	ND4L	ENST00000361335	c.A81G	p.M27M
11301	11301.s1	14560	G	A	0.0249777	0	2242	>15.0	55.1984	synonymous	ND6	ENST00000361681	c.C114T	p.V38V
11303	11303.mo	16093	T	C	0.0203198	0	3003	>15.0	57.8188	D-loop	D-loop
11304	11304.fa	14945	G	A	0.0274136	0	3356	>15.0	99.978	nonsynonymous	CYTB	ENST00000361789	c.G199A	p.A67T
11304	11304.fa	15596	G	A	0.0237237	0	3330	>15.0	76.1528	nonsynonymous	CYTB	ENST00000361789	c.G850A	p.V284I
11304	11304.mo	9828	G	A	0.0167973	0	3573	>15.0	58.1255	nonsynonymous	COX3	ENST00000362079	c.G622A	p.V208I
11305	11305.mo	6899	G	A	0.0606061	0	3367	>15.0	279.151	synonymous	COX1	ENST00000361624	c.G996A	p.M332M
11305	11305.p1	15924	A	G	0.0182208	0	2799	>15.0	43.5369	tRNA	tRNA-Thr
11307	11307.s1	8485	G	A	0.0355046	0	3578	>15.0	144.22	synonymous	ATP8	ENST00000361851	c.G120A	p.K40K
11307	11307.s1	15479	T	C	0.0304878	0	3608	>15.0	118.129	nonsynonymous	CYTB	ENST00000361789	c.T733C	p.F245L
11309	11309.fa	260	G	A	0.0204346	0	3083	>15.0	56.7861	D-loop	D-loop
11309	11309.p1	3973	T	C	0.0173123	0	4622	>15.0	66.6001	nonsynonymous	ND1	ENST00000361390	c.T667C	p.F223L
11309	11309.s1	13404	T	C	0.213786	0	4571	>15.0	1917.52	synonymous	ND5	ENST00000361567	c.T1068C	p.I356I
11310	11310.fa	15884	G	A	0.678767	0	3471	>15.0	2416.66	nonsynonymous	CYTB	ENST00000361789	c.G1138A	p.A380T
11310	11310.mo	146	T	C	0.252903	0	2756	>15.0	1432.03	D-loop	D-loop
11310	11310.p1	146	T	C	0.28723	0	2357	>15.0	1435.9	D-loop	D-loop
11310	11310.s1	146	T	C	0.16039	0	2257	>15.0	667.216	D-loop	D-loop
11312	11312.fa	1276	A	G	0.0262319	0	4079	>15.0	107.686	rRNA	RNR1
11312	11312.p1	15855	C	T	0.0465748	0	5154	>15.0	309.7	nonsynonymous	CYTB	ENST00000361789	c.C1109T	p.S370F
11318	11318.mo	7741	T	C	0.0162056	0	3579	>15.0	46.7066	synonymous	COX2	ENST00000361739	c.T156C	p.N52N
11318	11318.s1	12814	G	A	0.0286901	0	5298	>15.0	164.725	nonsynonymous	ND5	ENST00000361567	c.G478A	p.A160T
11327	11327.fa	16093	T	C	0.019983	0	2353	>15.0	41.926	D-loop	D-loop
11327	11327.mo	3821	T	C	0.0480984	0	2682	>15.0	163.449	nonsynonymous	ND1	ENST00000361390	c.T515C	p.L172P
11327	11327.s1	15920	G	A	0.0240375	0	4909	>15.0	114.4	tRNA	tRNA-Thr
11328	11328.fa	13461	T	C	0.173065	0	3335	>15.0	1075.5	synonymous	ND5	ENST00000361567	c.T1125C	p.I375I
11328	11328.p1	12818	G	A	0.0710347	0	3083	>15.0	316.761	nonsynonymous	ND5	ENST00000361567	c.G482A	p.R161Q
11329	11329.fa	16218	C	T	0.0339826	0	2413	>15.0	94.5634	D-loop	D-loop
11329	11329.fa	16247	A	G	0.842326	0	2151	>15.0	635.852	D-loop	D-loop
11329	11329.mo	10373	G	A	0.0291897	0	3975	>15.0	124.993	synonymous	ND3	ENST00000361227	c.G315A	p.E105E
11329	11329.p1	4966	G	A	0.0192032	0	3489	>15.0	61.634	nonsynonymous	ND2	ENST00000361453	c.G497A	p.S166N
11329	11329.p1	5837	G	A	0.0179283	0	3514	>15.0	53.5497	tRNA	tRNA-Tyr
11329	11329.s1	10373	G	A	0.0675613	0	4323	>15.0	419.58	synonymous	ND3	ENST00000361227	c.G315A	p.E105E
11333	11333.fa	748	G	A	0.0252989	0	3597	>15.0	90.1885	rRNA	RNR1
11333	11333.fa	15255	T	C	0.0162329	0	3881	>15.0	50.7765	nonsynonymous	CYTB	ENST00000361789	c.T509C	p.V170A
11333	11333.mo	12810	A	G	0.0121107	1	7514	>15.0	65.4765	synonymous	ND5	ENST00000361567	c.A474G	p.W158W
11333	11333.s1	12810	A	G	0.0637472	0	5412	>15.0	485.777	synonymous	ND5	ENST00000361567	c.A474G	p.W158W
11336	11336.mo	16311	T	C	0.0339977	0	1706	>15.0	67.7717	D-loop	D-loop
11336	11336.p1	4164	A	G	0.0260108	0	3883	>15.0	113.22	synonymous	ND1	ENST00000361390	c.A858G	p.M286M
11336	11336.p1	16311	T	C	0.0425801	0	2374	>15.0	136.572	D-loop	D-loop
11339	11339.fa	8087	T	C	0.742512	0	1903	>15.0	1002.19	synonymous	COX2	ENST00000361739	c.T502C	p.L168L
11339	11339.s1	16086	T	C	0.0603448	0	3132	>15.0	258.265	D-loop	D-loop
11341	11341.mo	7754	G	A	0.0283492	0	3988	>15.0	123.416	nonsynonymous	COX2	ENST00000361739	c.G169A	p.D57N
11341	11341.p1	4376	G	C	0.0166422	0	4089	>15.0	60.151	tRNA	tRNA-Gln
11341	11341.s1	12477	T	C	0.0204805	0	2539	>15.0	52.8772	synonymous	ND5	ENST00000361567	c.T141C	p.S47S
11341	11341.s1	16296	C	T	0.914678	0	1676	>15.0	226.417	D-loop	D-loop
11345	11345.s1	14198	G	A	0.0567659	0	3260	>15.0	259.794	nonsynonymous	ND6	ENST00000361681	c.C476T	p.T159M
11346	11346.mo	7302	T	C	0.0443288	0	4806	>15.0	268.298	synonymous	COX1	ENST00000361624	c.T1399C	p.L467L
11346	11346.mo	15493	C	T	0.0437647	0	4251	>15.0	228.03	synonymous	CYTB	ENST00000361789	c.C747T	p.L249L
11346	11346.s1	215	A	G	0.0350404	0	2597	>15.0	102.824	D-loop	D-loop
11347	11347.fa	146	T	C	0.00296296	1	2025	5.36281	1.10572	D-loop	D-loop
11347	11347.fa	13635	T	C	0.318431	0	3288	>15.0	2281.52	synonymous	ND5	ENST00000361567	c.T1299C	p.G433G
11347	11347.mo	146	T	C	0.0494062	0	2105	>15.0	132.99	D-loop	D-loop
11347	11347.mo	2416	T	C	0.0418101	0	4066	>15.0	205.046	rRNA	RNR2
11348	11348.mo	1958	G	A	0.0302822	0	2907	>15.0	101.595	rRNA	RNR2
11348	11348.s1	16256	C	T	0.0283789	0	2819	>15.0	83.1832	D-loop	D-loop
11349	11349.mo	12301	G	A	0.0290631	0	2615	>15.0	79.795	tRNA	tRNA-Leu2
11349	11349.mo	16093	T	C	0.924155	0	2427	>15.0	273.075	D-loop	D-loop
11349	11349.s1	16093	T	C	0.668055	0	3121	>15.0	2272.36	D-loop	D-loop
11350	11350.mo	66	G	A	0.0161043	0	1304	>15.0	16.8568	D-loop	D-loop
11350	11350.s1	15756	G	A	0.0611309	0	3926	>15.0	332.32	nonsynonymous	CYTB	ENST00000361789	c.G1010A	p.W337X
11352	11352.s1	4794	G	A	0.0250474	0	2635	>15.0	65.133	nonsynonymous	ND2	ENST00000361453	c.G325A	p.A109T
11353	11353.fa	2978	T	C	0.0261871	0	3475	>15.0	94.5012	rRNA	RNR2
11353	11353.mo	204	T	C	0.00598802	1	2505	>15.0	6.24626	D-loop	D-loop
11353	11353.p1	204	T	C	0.229452	0	2629	>15.0	1215.14	D-loop	D-loop
11355	11355.mo	13538	T	C	0.00669486	1	2838	>15.0	8.68999	nonsynonymous	ND5	ENST00000361567	c.T1202C	p.M401T
11355	11355.p1	13538	T	C	0.118517	0	3856	>15.0	779.958	nonsynonymous	ND5	ENST00000361567	c.T1202C	p.M401T
11356	11356.fa	5542	C	T	0.022042	0	4809	>15.0	104.865	tRNA	tRNA-Trp
11356	11356.fa	9769	T	C	0.018202	0	4505	>15.0	69.9654	nonsynonymous	COX3	ENST00000362079	c.T563C	p.I188T
11356	11356.mo	5501	A	G	0.24332	0	4231	>15.0	2080.68	synonymous	ND2	ENST00000361453	c.A1032G	p.L344L
11356	11356.p1	5501	A	G	0.145966	0	4873	>15.0	1265.52	synonymous	ND2	ENST00000361453	c.A1032G	p.L344L
11356	11356.s1	3184	C	T	0.126153	0	4336	>15.0	946.919	rRNA	RNR2
11356	11356.s1	5501	A	G	0.845359	0	4547	>15.0	1274.37	synonymous	ND2	ENST00000361453	c.A1032G	p.L344L
11359	11359.fa	16390	G	A	0.112431	0	1094	>15.0	210.775	D-loop	D-loop
11359	11359.p1	194	C	T	0.0400254	0	3148	>15.0	149.596	D-loop	D-loop
11359	11359.p1	1257	T	C	0.0785229	0	4712	>15.0	551.821	rRNA	RNR1
11359	11359.s1	6855	G	A	0.0163279	0	3002	>15.0	39.6103	nonsynonymous	COX1	ENST00000361624	c.G952A	p.V318I
11359	11359.s1	16170	A	T	0.03074	0	2635	>15.0	89.9686	D-loop	D-loop
11360	11360.mo	719	G	A	0.0339935	0	3383	>15.0	131.433	rRNA	RNR1
11360	11360.p1	15924	A	G	0.0185497	0	2965	>15.0	50.3364	tRNA	tRNA-Thr
11364	11364.mo	16519	T	C	0.00285714	1	1751	4.4838	0.869511	D-loop	D-loop
11364	11364.s1	16430	A	G	0.0314218	0	1273	>15.0	43.6224	D-loop	D-loop
11364	11364.s1	16519	T	C	0.0246198	0	1381	>15.0	33.3063	D-loop	D-loop
11365	11365.fa	150	C	T	0.0539867	0	2408	>15.0	171.281	D-loop	D-loop
11365	11365.mo	14259	G	A	0.170789	0	3397	>15.0	1076	nonsynonymous	ND6	ENST00000361681	c.C415T	p.P139S
11365	11365.mo	16209	T	C	0.654032	0	2693	>15.0	2063.05	D-loop	D-loop
11365	11365.p1	150	C	T	0.00593472	1	2359	>15.0	5.78442	D-loop	D-loop
11365	11365.p1	14259	G	A	0.0326116	0	3742	>15.0	134.093	nonsynonymous	ND6	ENST00000361681	c.C415T	p.P139S
11365	11365.p1	14392	C	T	0.635704	0	4134	>15.0	3364.64	synonymous	ND6	ENST00000361681	c.G282A	p.V94V
11365	11365.p1	16209	T	C	0.316327	0	3136	>15.0	2153.97	D-loop	D-loop
11365	11365.s1	150	C	T	0.00288184	1	2082	5.29468	1.05804	D-loop	D-loop
11365	11365.s1	14259	G	A	0.151665	0	3033	>15.0	827.522	nonsynonymous	ND6	ENST00000361681	c.C415T	p.P139S
11365	11365.s1	16209	T	C	0.332588	0	2685	>15.0	1957.55	D-loop	D-loop
11366	11366.fa	152	T	C	0.00237192	1	2108	4.10648	0.620366	D-loop	D-loop
11366	11366.mo	4385	A	G	0.324516	0	2684	>15.0	1894.16	tRNA	tRNA-Gln
11366	11366.p1	152	T	C	0.0219211	0	2510	>15.0	54.1717	D-loop	D-loop
11366	11366.p1	4385	A	G	0.123622	0	4264	>15.0	897.642	tRNA	tRNA-Gln
11366	11366.s1	4385	A	G	0.47705	0	3770	>15.0	4272.99	tRNA	tRNA-Gln
11366	11366.s1	6951	G	A	0.108002	0	4075	>15.0	715.91	nonsynonymous	COX1	ENST00000361624	c.G1048A	p.V350M
11368	11368.fa	13676	A	G	0.00203998	1	2451	3.80366	0.441686	nonsynonymous	ND5	ENST00000361567	c.A1340G	p.N447S
11368	11368.mo	13676	A	G	0.0278091	0	2664	>15.0	76.307	nonsynonymous	ND5	ENST00000361567	c.A1340G	p.N447S
11372	11372.fa	9656	T	C	0.0716292	0	4273	>15.0	444.358	synonymous	COX3	ENST00000362079	c.T450C	p.S150S
11372	11372.p1	16311	T	C	0.0183246	0	1528	>15.0	23.9686	D-loop	D-loop
11372	11372.p1	16519	T	C	0.0174419	0	1376	>15.0	20.054	D-loop	D-loop
11376	11376.fa	204	T	C	0.00308506	1	2269	6.27627	1.37232	D-loop	D-loop
11376	11376.mo	204	T	C	0.0277645	0	2089	>15.0	59.7685	D-loop	D-loop
11376	11376.s1	204	T	C	0.00316256	1	1581	4.69337	1.01693	D-loop	D-loop
11376	11376.s1	8833	G	A	0.0881192	0	2281	>15.0	308.534	nonsynonymous	ATP6	ENST00000361899	c.G307A	p.A103T
11377	11377.fa	1958	G	A	0.057561	0	4101	>15.0	317.583	rRNA	RNR2
11377	11377.fa	12634	A	G	0.116135	0	4203	>15.0	825.177	nonsynonymous	ND5	ENST00000361567	c.A298G	p.I100V
11378	11378.fa	15318	C	T	0.797793	0	2537	>15.0	1000.17	nonsynonymous	CYTB	ENST00000361789	c.C572T	p.A191V
11378	11378.mo	8386	C	T	0.00578231	1	2941	>15.0	6.86412	synonymous	ATP8	ENST00000361851	c.C21T	p.T7T
11378	11378.mo	16294	C	T	0.0180758	0	1715	>15.0	29.337	D-loop	D-loop
11378	11378.p1	8386	C	T	0.384815	0	3082	>15.0	2716.88	synonymous	ATP8	ENST00000361851	c.C21T	p.T7T
11380	11380.mo	16255	G	A	0.0770283	0	2195	>15.0	249.23	D-loop	D-loop
11380	11380.p1	16255	G	A	0.337935	0	1957	>15.0	1459.18	D-loop	D-loop
11380	11380.s1	14776	A	G	0.0181142	0	6183	>15.0	101.29	synonymous	CYTB	ENST00000361789	c.A30G	p.L10L
11380	11380.s1	16255	G	A	0.00618344	1	2911	>15.0	7.70607	D-loop	D-loop
11382	11382.fa	204	T	C	0.0224968	0	3156	>15.0	66.8555	D-loop	D-loop
11382	11382.fa	2029	A	G	0.0480885	0	4970	>15.0	305.795	rRNA	RNR2
11382	11382.fa	14259	G	A	0.266005	0	3828	>15.0	2118.48	nonsynonymous	ND6	ENST00000361681	c.C415T	p.P139S
11382	11382.mo	204	T	C	0.00857633	1	1749	>15.0	8.8276	D-loop	D-loop
11382	11382.mo	14996	G	A	0.0229709	0	2612	>15.0	57.0234	nonsynonymous	CYTB	ENST00000361789	c.G250A	p.A84T
11382	11382.p1	14996	G	A	0.049483	0	4062	>15.0	260.158	nonsynonymous	CYTB	ENST00000361789	c.G250A	p.A84T
11382	11382.s1	14996	G	A	0.00352216	1	3407	10.9521	2.83452	nonsynonymous	CYTB	ENST00000361789	c.G250A	p.A84T
11383	11383.fa	16172	T	C	0.0641711	0	2433	>15.0	217.405	D-loop	D-loop
11383	11383.mo	150	C	T	0.534884	0	1333	>15.0	1480.44	D-loop	D-loop
11383	11383.p1	150	C	T	0.655814	0	1720	>15.0	1318.59	D-loop	D-loop
11383	11383.s1	150	C	T	0.625767	0	1956	>15.0	1663.87	D-loop	D-loop
11388	11388.p1	15617	G	A	0.282558	0	3847	>15.0	2312.51	nonsynonymous	CYTB	ENST00000361789	c.G871A	p.V291I
11390	11390.p1	5968	T	C	0.0160735	0	3484	>15.0	44.9074	nonsynonymous	COX1	ENST00000361624	c.T65C	p.F22S
11390	11390.s1	178	A	G	0.0469136	0	2430	>15.0	146.196	D-loop	D-loop
11391	11391.s1	16284	A	G	0.117113	0	2425	>15.0	481.587	D-loop	D-loop
11393	11393.mo	8296	A	G	0.163773	0	4378	>15.0	1312.82	tRNA	tRNA-Lys
11393	11393.s1	8296	A	G	0.0842841	0	2717	>15.0	352.928	tRNA	tRNA-Lys
11396	11396.fa	12349	A	G	0.0197161	0	5072	>15.0	88.6438	nonsynonymous	ND5	ENST00000361567	c.A13G	p.T5A
11396	11396.p1	8632	T	C	0.0610642	0	5094	>15.0	429.595	nonsynonymous	ATP6	ENST00000361899	c.T106C	p.Y36H
11396	11396.s1	1765	C	A	0.130429	0	7622	>15.0	1739.7	rRNA	RNR2
11396	11396.s1	15237	T	C	0.0608568	0	7493	>15.0	633.696	nonsynonymous	CYTB	ENST00000361789	c.T491C	p.I164T
11397	11397.fa	8336	T	C	0.0347418	0	3196	>15.0	130.991	tRNA	tRNA-Lys
11397	11397.fa	13215	T	C	0.016944	0	3305	>15.0	46.1233	synonymous	ND5	ENST00000361567	c.T879C	p.L293L
11398	11398.mo	10840	A	G	0.00569981	1	3158	>15.0	7.17485	synonymous	ND4	ENST00000361381	c.A81G	p.T27T
11398	11398.p1	9380	G	A	0.0194022	0	3815	>15.0	65.1017	synonymous	COX3	ENST00000362079	c.G174A	p.W58W
11398	11398.s1	10840	A	G	0.160276	0	3912	>15.0	1140.66	synonymous	ND4	ENST00000361381	c.A81G	p.T27T
11399	11399.fa	16519	T	C	0.00353357	1	1981	6.66717	1.66054	D-loop	D-loop
11399	11399.mo	4924	G	A	0.0196298	0	3566	>15.0	61.9228	nonsynonymous	ND2	ENST00000361453	c.G455A	p.S152N
11399	11399.mo	16519	T	C	0.00694444	1	1873	>15.0	6.12285	D-loop	D-loop
11399	11399.p1	16519	T	C	0.020555	0	1946	>15.0	36.1528	D-loop	D-loop
11399	11399.s1	16519	T	C	0.00343938	1	2326	7.44351	1.83066	D-loop	D-loop
11401	11401.p1	9038	T	C	0.0324584	0	3543	>15.0	126.167	nonsynonymous	ATP6	ENST00000361899	c.T512C	p.M171T
11401	11401.p1	16519	T	C	0.016739	0	1613	>15.0	22.1025	D-loop	D-loop
11404	11404.fa	1958	G	A	0.0195652	0	3680	>15.0	63.5931	rRNA	RNR2
11404	11404.mo	4092	G	A	0.280247	0	3084	>15.0	1819.72	synonymous	ND1	ENST00000361390	c.G786A	p.K262K
11404	11404.p1	4092	G	A	0.390541	0	2961	>15.0	2638.78	synonymous	ND1	ENST00000361390	c.G786A	p.K262K
11406	11406.fa	8745	A	G	0.463693	0	3856	>15.0	4226.04	synonymous	ATP6	ENST00000361899	c.A219G	p.V73V
11406	11406.fa	10203	G	A	0.0619035	0	3667	>15.0	317.533	nonsynonymous	ND3	ENST00000361227	c.G145A	p.V49I
11406	11406.mo	7269	G	A	0.4719	0	3186	>15.0	3586.13	nonsynonymous	COX1	ENST00000361624	c.G1366A	p.V456M
11406	11406.p1	7269	G	A	0.583612	0	4493	>15.0	4316.61	nonsynonymous	COX1	ENST00000361624	c.G1366A	p.V456M
11406	11406.s1	7269	G	A	0.0469555	0	3301	>15.0	197.76	nonsynonymous	COX1	ENST00000361624	c.G1366A	p.V456M
11407	11407.mo	15128	T	C	0.019751	0	2329	>15.0	40.81	nonsynonymous	CYTB	ENST00000361789	c.T382C	p.F128L
11411	11411.s1	2267	T	C	0.0230255	0	4039	>15.0	98.4057	rRNA	RNR2
11412	11412.mo	8415	T	C	0.0861022	0	2800	>15.0	373.417	nonsynonymous	ATP8	ENST00000361851	c.T50C	p.L17P
11414	11414.fa	4136	A	C	0.0194407	0	2934	>15.0	50.1928	nonsynonymous	ND1	ENST00000361390	c.A830C	p.Y277S
11414	11414.mo	8251	G	A	0.0264689	0	3438	>15.0	94.9141	synonymous	COX2	ENST00000361739	c.G666A	p.G222G
11414	11414.p1	9265	G	A	0.124628	0	5376	>15.0	1145.05	nonsynonymous	COX3	ENST00000362079	c.G59A	p.G20E
11415	11415.fa	11880	A	G	0.0212325	0	3862	>15.0	75.225	nonsynonymous	ND4	ENST00000361381	c.A1121G	p.N374S
11415	11415.fa	13500	T	C	0.0295858	0	3718	>15.0	119.314	synonymous	ND5	ENST00000361567	c.T1164C	p.G388G
11417	11417.fa	204	T	C	0.0208786	0	2299	>15.0	46.6762	D-loop	D-loop
11417	11417.mo	204	T	C	0.00655738	1	1830	14.0625	8.32591	D-loop	D-loop
11417	11417.p1	204	T	C	0.00983607	1	1830	>15.0	10.8793	D-loop	D-loop
11417	11417.p1	207	G	A	0.0177384	0	1804	>15.0	26.9616	D-loop	D-loop
11417	11417.p1	5587	T	C	0.0672769	0	2185	>15.0	210.932	tRNA	tRNA-Ala
11417	11417.s1	3683	A	G	0.0814533	0	3415	>15.0	421.608	nonsynonymous	ND1	ENST00000361390	c.A377G	p.N126S
11420	11420.fa	4799	C	T	0.900971	0	3191	>15.0	506.596	synonymous	ND2	ENST00000361453	c.C330T	p.P110P
11420	11420.fa	16093	T	C	0.10301	0	3621	>15.0	612.249	D-loop	D-loop
11422	11422.mo	204	T	C	0.00271003	1	1845	4.377	0.795831	D-loop	D-loop
11422	11422.s1	204	T	C	0.0205909	0	1117	>15.0	23.7839	D-loop	D-loop
11422	11422.s1	5581	A	G	0.283497	0	1934	>15.0	1144.07	intergenic	intergenic
11422	11422.s1	16291	C	T	0.0560345	0	928	>15.0	71.3548	D-loop	D-loop
11424	11424.mo	14364	G	A	0.00453515	1	2647	12.2069	3.82386	synonymous	ND6	ENST00000361681	c.C310T	p.L104L
11424	11424.p1	14364	G	A	0.0700726	0	3582	>15.0	364.972	synonymous	ND6	ENST00000361681	c.C310T	p.L104L
11424	11424.s1	14364	G	A	0.0301003	0	3590	>15.0	115.007	synonymous	ND6	ENST00000361681	c.C310T	p.L104L
11429	11429.fa	6933	T	C	0.038539	0	3478	>15.0	162.882	nonsynonymous	COX1	ENST00000361624	c.T1030C	p.F344L
11429	11429.fa	16497	A	G	0.0262989	0	1559	>15.0	41.3071	D-loop	D-loop
11429	11429.p1	3308	T	C	0.0209289	0	3488	>15.0	66.5287	nonsynonymous	ND1	ENST00000361390	c.T2C	p.M1T
11431	11431.mo	16274	G	A	0.0208333	0	2017	>15.0	38.1965	D-loop	D-loop
11431	11431.p1	11020	A	G	0.0232558	0	2881	>15.0	64.0235	synonymous	ND4	ENST00000361381	c.A261G	p.E87E
11431	11431.p1	16274	G	A	0.0607595	0	1580	>15.0	134.466	D-loop	D-loop
11432	11432.fa	11722	T	C	0.181132	0	2650	>15.0	900.649	synonymous	ND4	ENST00000361381	c.T963C	p.L321L
11432	11432.mo	553	C	T	0.0354113	0	2711	>15.0	108.908	D-loop	D-loop
11432	11432.mo	16327	C	T	0.439763	0	1686	>15.0	1736.19	D-loop	D-loop
11432	11432.p1	553	C	T	0.014609	1	3491	>15.0	38.9038	D-loop	D-loop
11432	11432.p1	16260	C	T	0.0229249	0	2530	>15.0	55.0735	D-loop	D-loop
11432	11432.p1	16327	C	T	0.0569106	0	2091	>15.0	159.542	D-loop	D-loop
11432	11432.s1	8350	A	G	0.0169062	0	2366	>15.0	35.8827	tRNA	tRNA-Lys
11432	11432.s1	16327	C	T	0.677266	0	1258	>15.0	880.765	D-loop	D-loop
11433	11433.mo	6164	C	T	0.127525	0	2526	>15.0	551.434	synonymous	COX1	ENST00000361624	c.C261T	p.I87I
11433	11433.s1	6164	C	T	0.183626	0	4324	>15.0	1497.06	synonymous	COX1	ENST00000361624	c.C261T	p.I87I
11435	11435.p1	7543	A	G	0.0355872	0	2810	>15.0	116.648	tRNA	tRNA-Asp
11436	11436.fa	6383	G	A	0.0277113	0	2925	>15.0	83.404	synonymous	COX1	ENST00000361624	c.G480A	p.G160G
11437	11437.mo	9904	T	C	0.260324	0	2712	>15.0	1459.51	nonsynonymous	COX3	ENST00000362079	c.T698C	p.F233S
11437	11437.mo	16227	A	G	0.205222	0	1648	>15.0	665.513	D-loop	D-loop
11437	11437.p1	9904	T	C	0.168263	0	3864	>15.0	1209.19	nonsynonymous	COX3	ENST00000362079	c.T698C	p.F233S
11437	11437.s1	16227	A	G	0.030388	0	2140	>15.0	69.4808	D-loop	D-loop
11441	11441.fa	204	T	C	0.0385132	0	2233	>15.0	105.653	D-loop	D-loop
11441	11441.mo	204	T	C	0.00433974	1	1613	7.26409	2.1266	D-loop	D-loop
11441	11441.mo	13020	T	C	0.451018	0	2603	>15.0	2762.37	synonymous	ND5	ENST00000361567	c.T684C	p.G228G
11441	11441.s1	204	T	C	0.00629213	1	2225	>15.0	6.08287	D-loop	D-loop
11441	11441.s1	13020	T	C	0.909016	0	3660	>15.0	515.947	synonymous	ND5	ENST00000361567	c.T684C	p.G228G
11444	11444.fa	7293	G	A	0.0174216	0	2870	>15.0	41.7551	nonsynonymous	COX1	ENST00000361624	c.G1390A	p.A464T
11444	11444.fa	16129	G	A	0.0209205	0	1912	>15.0	36.4474	D-loop	D-loop
11444	11444.mo	146	T	C	0.00968893	1	1961	>15.0	11.3715	D-loop	D-loop
11444	11444.mo	16129	G	A	0.00469314	1	2770	13.3514	4.29438	D-loop	D-loop
11444	11444.p1	146	T	C	0.0732279	0	1707	>15.0	181.522	D-loop	D-loop
11444	11444.p1	16129	G	A	0.00287121	1	2439	6.06946	1.22704	D-loop	D-loop
11444	11444.s1	16129	G	A	0.00355591	1	2532	8.41679	2.15267	D-loop	D-loop
11446	11446.mo	5043	G	A	0.0389751	0	2772	>15.0	126.984	nonsynonymous	ND2	ENST00000361453	c.G574A	p.A192T
11446	11446.s1	214	A	G	0.158315	0	2755	>15.0	792.49	D-loop	D-loop
11446	11446.s1	16235	A	G	0.887837	0	2746	>15.0	512.442	D-loop	D-loop
11447	11447.mo	15148	G	A	0.434314	0	4080	>15.0	4130.13	synonymous	CYTB	ENST00000361789	c.G402A	p.P134P
11447	11447.p1	15148	G	A	0.363963	0	3896	>15.0	3168.48	synonymous	CYTB	ENST00000361789	c.G402A	p.P134P
11447	11447.s1	15148	G	A	0.407942	0	3324	>15.0	3134.53	synonymous	CYTB	ENST00000361789	c.G402A	p.P134P
11450	11450.fa	16297	T	C	0.0955466	0	1235	>15.0	185.434	D-loop	D-loop
11450	11450.mo	16180	A	G	0.069936	0	2345	>15.0	234.804	D-loop	D-loop
11450	11450.s1	214	A	G	0.0214961	0	2326	>15.0	46.1272	D-loop	D-loop
11450	11450.s1	16180	A	G	0.00911508	1	2633	>15.0	13.7924	D-loop	D-loop
11452	11452.fa	9983	A	G	0.222581	0	4332	>15.0	1917.27	synonymous	COX3	ENST00000362079	c.A777G	p.W259W
11452	11452.fa	11635	C	T	0.408477	0	3775	>15.0	3557	synonymous	ND4	ENST00000361381	c.C876T	p.S292S
11452	11452.fa	15500	G	T	0.0215198	0	2974	>15.0	62.5335	nonsynonymous	CYTB	ENST00000361789	c.G754T	p.D252Y
11452	11452.fa	15944	T	C	0.0559023	0	3685	>15.0	282.445	tRNA	tRNA-Thr
11452	11452.fa	16125	G	A	0.0291231	0	3159	>15.0	96.6748	D-loop	D-loop
11452	11452.mo	16519	T	C	0.00672182	1	1935	>15.0	5.9652	D-loop	D-loop
11452	11452.p1	16519	T	C	0.099455	0	1469	>15.0	232.084	D-loop	D-loop
11452	11452.s1	11653	A	G	0.0180559	0	4044	>15.0	62.0425	synonymous	ND4	ENST00000361381	c.A894G	p.V298V
11452	11452.s1	16519	T	C	0.00405474	1	1973	7.98825	2.25021	D-loop	D-loop
11453	11453.fa	195	T	C	0.647293	0	2013	>15.0	1574.09	D-loop	D-loop
11453	11453.mo	195	T	C	0.00212993	1	1878	3.21097	3.14815	D-loop	D-loop
11453	11453.s1	195	T	C	0.00229148	1	2182	4.03686	3.34976	D-loop	D-loop
11453	11453.s1	4360	G	A	0.124088	0	3562	>15.0	759.249	tRNA	tRNA-Gln
11456	11456.fa	7624	T	C	0.0586081	0	6006	>15.0	493.433	synonymous	COX2	ENST00000361739	c.T39C	p.T13T
11456	11456.fa	9428	T	C	0.0771548	0	5977	>15.0	695.159	synonymous	COX3	ENST00000362079	c.T222C	p.P74P
11456	11456.mo	4935	A	G	0.0304183	0	2104	>15.0	74.3988	nonsynonymous	ND2	ENST00000361453	c.A466G	p.T156A
11458	11458.p1	16400	C	T	0.024	0	1875	>15.0	45.5801	D-loop	D-loop
11459	11459.fa	5497	T	C	0.774066	0	4042	>15.0	1808.64	nonsynonymous	ND2	ENST00000361453	c.T1028C	p.M343T
11459	11459.fa	16148	C	T	0.139367	0	3194	>15.0	785.117	D-loop	D-loop
11462	11462.fa	93	A	G	0.0189514	0	1584	>15.0	26.0993	D-loop	D-loop
11462	11462.fa	7293	G	A	0.0415094	0	3446	>15.0	172.033	nonsynonymous	COX1	ENST00000361624	c.G1390A	p.A464T
11462	11462.mo	8715	T	C	0.946835	0	3255	>15.0	226.773	synonymous	ATP6	ENST00000361899	c.T189C	p.T63T
11462	11462.p1	93	A	G	0.00977869	1	1943	>15.0	11.4401	D-loop	D-loop
11462	11462.p1	16013	A	G	0.0591368	0	3569	>15.0	286.449	tRNA	tRNA-Pro
11462	11462.s1	8715	T	C	0.658689	0	4638	>15.0	3463.37	synonymous	ATP6	ENST00000361899	c.T189C	p.T63T
11463	11463.mo	7783	T	C	0.0979682	0	4971	>15.0	789.195	synonymous	COX2	ENST00000361739	c.T198C	p.T66T
11463	11463.p1	8811	C	T	0.0243182	0	4400	>15.0	107.242	synonymous	ATP6	ENST00000361899	c.C285T	p.T95T
11469	11469.mo	10482	T	C	0.0197253	0	2841	>15.0	49.6513	nonsynonymous	ND4L	ENST00000361335	c.T13C	p.Y5H
11469	11469.p1	10482	T	C	0.0119461	1	4604	>15.0	39.4443	nonsynonymous	ND4L	ENST00000361335	c.T13C	p.Y5H
11471	11471.fa	234	A	G	0.332828	0	1977	>15.0	1440.36	D-loop	D-loop
11471	11471.mo	204	T	C	0.00252101	1	2380	4.96811	0.838474	D-loop	D-loop
11471	11471.mo	1717	T	C	0.541795	0	3578	>15.0	3876.48	rRNA	RNR2
11471	11471.p1	1717	T	C	0.8336	0	3750	>15.0	1158.26	rRNA	RNR2
11471	11471.s1	204	T	C	0.0774423	0	2815	>15.0	331.791	D-loop	D-loop
11471	11471.s1	1717	T	C	0.347495	0	4332	>15.0	3330.36	rRNA	RNR2
11472	11472.mo	16172	T	C	0.0511211	0	2232	>15.0	147.478	D-loop	D-loop
11472	11472.s1	8177	G	A	0.0299845	0	3236	>15.0	106.12	nonsynonymous	COX2	ENST00000361739	c.G592A	p.E198K
11472	11472.s1	16093	T	C	0.947454	0	3064	>15.0	210.216	D-loop	D-loop
11472	11472.s1	16172	T	C	0.0770161	0	2480	>15.0	285.651	D-loop	D-loop
11474	11474.fa	146	T	C	0.00329308	1	1822	5.62306	1.2932	D-loop	D-loop
11474	11474.fa	204	T	C	0.0233789	0	2267	>15.0	50.7631	D-loop	D-loop
11474	11474.mo	204	T	C	0.00441945	1	2489	11.1314	3.40905	D-loop	D-loop
11474	11474.p1	9644	A	G	0.0344163	0	3632	>15.0	140.277	synonymous	COX3	ENST00000362079	c.A438G	p.W146W
11474	11474.s1	146	T	C	0.0935518	0	1892	>15.0	285.453	D-loop	D-loop
11479	11479.fa	7902	G	A	0.0161687	0	2845	>15.0	39.9732	nonsynonymous	COX2	ENST00000361739	c.G317A	p.W106X
11479	11479.mo	14945	G	A	0.0129257	1	4875	>15.0	44.929	nonsynonymous	CYTB	ENST00000361789	c.G199A	p.A67T
11479	11479.s1	64	C	T	0.0191083	0	1884	>15.0	34.42	D-loop	D-loop
11479	11479.s1	14945	G	A	0.131687	0	3889	>15.0	889.633	nonsynonymous	CYTB	ENST00000361789	c.G199A	p.A67T
11480	11480.fa	195	T	C	0.0171171	0	2220	>15.0	37.4068	D-loop	D-loop
11480	11480.fa	9029	A	G	0.0929204	0	3617	>15.0	529.779	nonsynonymous	ATP6	ENST00000361899	c.A503G	p.H168R
11480	11480.mo	12544	A	G	0.0591699	0	3398	>15.0	272.922	nonsynonymous	ND5	ENST00000361567	c.A208G	p.T70A
11480	11480.p1	13477	G	A	0.112371	0	4761	>15.0	887.652	nonsynonymous	ND5	ENST00000361567	c.G1141A	p.A381T
11480	11480.s1	11237	C	T	0.0229062	0	4193	>15.0	94.1049	synonymous	ND4	ENST00000361381	c.C478T	p.L160L
11480	11480.s1	12544	A	G	0.047619	0	4473	>15.0	270.943	nonsynonymous	ND5	ENST00000361567	c.A208G	p.T70A
11484	11484.fa	234	A	G	0.0545775	0	2840	>15.0	211.638	D-loop	D-loop
11484	11484.fa	14470	T	C	0.623231	0	3392	>15.0	2878.03	synonymous	ND6	ENST00000361681	c.A204G	p.G68G
11488	11488.fa	5046	G	A	0.0351906	0	3069	>15.0	122.232	nonsynonymous	ND2	ENST00000361453	c.G577A	p.V193I
11489	11489.fa	16129	G	A	0.0060241	1	2158	14.7241	5.44181	D-loop	D-loop
11489	11489.mo	723	A	G	0.28028	0	4286	>15.0	2533.27	rRNA	RNR1
11489	11489.mo	16129	G	A	0.029082	0	2855	>15.0	87.1675	D-loop	D-loop
11489	11489.p1	723	A	G	0.313632	0	3368	>15.0	2293.5	rRNA	RNR1
11489	11489.p1	16129	G	A	0.00378469	1	2378	8.65007	2.33036	D-loop	D-loop
11489	11489.s1	723	A	G	0.144791	0	4137	>15.0	1061.49	rRNA	RNR1
11490	11490.mo	8829	C	T	0.0880335	0	2624	>15.0	356.979	synonymous	ATP6	ENST00000361899	c.C303T	p.N101N
11490	11490.p1	8829	C	T	0.0338686	0	3426	>15.0	129.379	synonymous	ATP6	ENST00000361899	c.C303T	p.N101N
11490	11490.s1	8829	C	T	0.334189	0	3507	>15.0	2556.25	synonymous	ATP6	ENST00000361899	c.C303T	p.N101N
11491	11491.mo	16519	T	C	0.00437318	1	1372	6.32892	1.83826	D-loop	D-loop
11491	11491.p1	16519	T	C	0.00200602	1	1994	3.11481	0.338581	D-loop	D-loop
11491	11491.s1	146	T	C	0.0434358	0	2049	>15.0	111.31	D-loop	D-loop
11491	11491.s1	16519	T	C	0.0380605	0	1918	>15.0	85.0839	D-loop	D-loop
11492	11492.fa	204	T	C	0.00234962	1	2128	4.0874	0.608533	D-loop	D-loop
11492	11492.fa	12280	A	G	0.0161677	0	3340	>15.0	43.4333	tRNA	tRNA-Leu2
11492	11492.mo	204	T	C	0.0235195	0	2381	>15.0	53.7778	D-loop	D-loop
11492	11492.p1	16290	C	T	0.0212869	0	2067	>15.0	40.4118	D-loop	D-loop
11494	11494.mo	6455	C	T	0.0228758	0	2448	>15.0	56.1056	synonymous	COX1	ENST00000361624	c.C552T	p.F184F
11494	11494.mo	15115	T	C	0.0339826	0	2413	>15.0	91.5756	synonymous	CYTB	ENST00000361789	c.T369C	p.T123T
11494	11494.p1	15115	T	C	0.109068	0	2393	>15.0	432.525	synonymous	CYTB	ENST00000361789	c.T369C	p.T123T
11495	11495.fa	195	T	C	0.733001	0	1603	>15.0	896.548	D-loop	D-loop
11495	11495.fa	10864	C	T	0.0187237	0	2618	>15.0	42.383	synonymous	ND4	ENST00000361381	c.C105T	p.S35S
11495	11495.p1	3796	A	G	0.0363322	0	1734	>15.0	72.1669	nonsynonymous	ND1	ENST00000361390	c.A490G	p.T164A
11496	11496.mo	7317	A	G	0.0266505	0	1651	>15.0	47.5615	nonsynonymous	COX1	ENST00000361624	c.A1414G	p.I472V
11496	11496.p1	408	T	A	0.0194363	0	2059	>15.0	35.2196	D-loop	D-loop
11496	11496.s1	7317	A	G	0.0909796	0	3869	>15.0	551.371	nonsynonymous	COX1	ENST00000361624	c.A1414G	p.I472V
11496	11496.s1	16256	C	T	0.0296398	0	2193	>15.0	72.1674	D-loop	D-loop
11497	11497.mo	8838	G	A	0.219391	0	2826	>15.0	1218.22	synonymous	ATP6	ENST00000361899	c.G312A	p.M104M
11497	11497.mo	11914	G	A	0.0207373	0	2604	>15.0	49.0054	synonymous	ND4	ENST00000361381	c.G1155A	p.T385T
11497	11497.p1	8838	G	A	0.610472	0	2693	>15.0	2372.82	synonymous	ATP6	ENST00000361899	c.G312A	p.M104M
11497	11497.s1	8838	G	A	0.695459	0	2246	>15.0	1459.12	synonymous	ATP6	ENST00000361899	c.G312A	p.M104M
11499	11499.mo	2416	T	C	0.0184433	0	3201	>15.0	50.663	rRNA	RNR2
11499	11499.p1	8843	T	C	0.023353	0	4068	>15.0	90.9463	nonsynonymous	ATP6	ENST00000361899	c.T317C	p.I106T
11499	11499.s1	4360	G	A	0.0498881	0	3128	>15.0	200.147	tRNA	tRNA-Gln
11501	11501.mo	16196	G	A	0.0146835	1	1975	>15.0	22.1819	D-loop	D-loop
11501	11501.p1	16196	G	A	0.0208575	0	2589	>15.0	49.1356	D-loop	D-loop
11501	11501.s1	152	T	C	0.0907173	0	2370	>15.0	347.814	D-loop	D-loop
11501	11501.s1	6842	T	C	0.0285791	0	3710	>15.0	116.506	synonymous	COX1	ENST00000361624	c.T939C	p.A313A
11501	11501.s1	16196	G	A	0.0146358	1	2938	>15.0	32.8333	D-loop	D-loop
11502	11502.fa	9387	G	A	0.0196404	0	3616	>15.0	62.8233	nonsynonymous	COX3	ENST00000362079	c.G181A	p.V61M
11502	11502.s1	1654	T	C	0.017596	0	4037	>15.0	59.5846	tRNA	tRNA-Val
11504	11504.fa	16092	T	C	0.00224503	1	3118	5.374	0.773663	D-loop	D-loop
11504	11504.fa	16145	G	A	0.0235393	0	2379	>15.0	53.7976	D-loop	D-loop
11504	11504.mo	217	T	C	0.123697	0	2110	>15.0	445.871	D-loop	D-loop
11504	11504.mo	16354	C	T	0.00789663	1	1393	13.8147	5.71397	D-loop	D-loop
11504	11504.p1	16092	T	C	0.299567	0	2310	>15.0	1479.24	D-loop	D-loop
11504	11504.s1	217	T	C	0.290081	0	3075	>15.0	1907.29	D-loop	D-loop
11504	11504.s1	16354	C	T	0.107266	0	2024	>15.0	355.394	D-loop	D-loop
11511	11511.mo	13878	A	G	0.807345	0	1662	>15.0	609.077	synonymous	ND5	ENST00000361567	c.A1542G	p.K514K
11511	11511.p1	10477	T	C	0.0419901	0	2834	>15.0	146.744	nonsynonymous	ND4L	ENST00000361335	c.T8C	p.L3P
11511	11511.p1	13878	A	G	0.59072	0	1683	>15.0	1581.48	synonymous	ND5	ENST00000361567	c.A1542G	p.K514K
11511	11511.s1	13878	A	G	0.381693	0	1737	>15.0	1500.29	synonymous	ND5	ENST00000361567	c.A1542G	p.K514K
11511	11511.s1	16044	T	C	0.0236	0	2502	>15.0	59.7258	D-loop	D-loop
11518	11518.fa	204	T	C	0.0334483	0	2900	>15.0	107.668	D-loop	D-loop
11518	11518.mo	204	T	C	0.0020008	1	2499	3.76498	0.420385	D-loop	D-loop
11519	11519.fa	4129	A	G	0.018936	0	3327	>15.0	57.7647	nonsynonymous	ND1	ENST00000361390	c.A823G	p.T275A
11519	11519.p1	11931	T	C	0.043829	0	3720	>15.0	199.936	nonsynonymous	ND4	ENST00000361381	c.T1172C	p.I391T
11519	11519.s1	745	A	G	0.0530201	0	4472	>15.0	310.381	rRNA	RNR1
11520	11520.fa	3433	T	C	0.0351474	0	2646	>15.0	105.206	nonsynonymous	ND1	ENST00000361390	c.T127C	p.Y43H
11521	11521.fa	4675	T	C	0.0367119	0	2507	>15.0	105.799	nonsynonymous	ND2	ENST00000361453	c.T206C	p.I69T
11521	11521.mo	14354	T	G	0.00903614	1	3655	>15.0	18.8531	nonsynonymous	ND6	ENST00000361681	c.A320C	p.K107T
11521	11521.p1	636	A	G	0.0368116	0	3450	>15.0	146.196	tRNA	tRNA-Phe
11521	11521.p1	14354	T	G	0.0264444	0	3479	>15.0	95.8882	nonsynonymous	ND6	ENST00000361681	c.A320C	p.K107T
11521	11521.s1	16176	C	T	0.0220923	0	3079	>15.0	65.4936	D-loop	D-loop
11523	11523.mo	11069	A	G	0.688938	0	3653	>15.0	2441.82	nonsynonymous	ND4	ENST00000361381	c.A310G	p.I104V
11523	11523.mo	15398	A	G	0.112854	0	3571	>15.0	669.782	nonsynonymous	CYTB	ENST00000361789	c.A652G	p.I218V
11523	11523.p1	11069	A	G	0.490328	0	3568	>15.0	4200.7	nonsynonymous	ND4	ENST00000361381	c.A310G	p.I104V
11523	11523.p1	15398	A	G	0.138826	0	3509	>15.0	857.597	nonsynonymous	CYTB	ENST00000361789	c.A652G	p.I218V
11523	11523.s1	11069	A	G	0.889458	0	3320	>15.0	601.024	nonsynonymous	ND4	ENST00000361381	c.A310G	p.I104V
11523	11523.s1	15398	A	G	0.173071	0	3201	>15.0	1029.86	nonsynonymous	CYTB	ENST00000361789	c.A652G	p.I218V
11524	11524.fa	8985	A	T	0.694998	0	2859	>15.0	1863.19	synonymous	ATP6	ENST00000361899	c.A459T	p.P153P
11524	11524.mo	16124	T	C	0.046798	0	2842	>15.0	166.929	D-loop	D-loop
11524	11524.p1	16124	T	C	0.0140944	1	2838	>15.0	29.9288	D-loop	D-loop
11526	11526.fa	3411	A	G	0.183583	0	2266	>15.0	801.181	synonymous	ND1	ENST00000361390	c.A105G	p.K35K
11526	11526.p1	16124	T	C	0.0339186	0	2506	>15.0	96.845	D-loop	D-loop
11530	11530.mo	7474	A	G	0.0197721	0	2984	>15.0	52.3696	tRNA	tRNA-Ser1
11530	11530.mo	15254	G	A	0.00677048	1	2954	>15.0	9.23079	nonsynonymous	CYTB	ENST00000361789	c.G508A	p.V170M
11530	11530.s1	13608	T	C	0.0812574	0	3372	>15.0	413.618	synonymous	ND5	ENST00000361567	c.T1272C	p.T424T
11530	11530.s1	15254	G	A	0.0691216	0	3313	>15.0	326.677	nonsynonymous	CYTB	ENST00000361789	c.G508A	p.V170M
11537	11537.mo	1900	A	G	0.582013	0	3914	>15.0	3780.72	rRNA	RNR2
11537	11537.p1	1900	A	G	0.716773	0	3905	>15.0	2321.48	rRNA	RNR2
11537	11537.p1	7175	T	C	0.0411017	0	4720	>15.0	235.547	synonymous	COX1	ENST00000361624	c.T1272C	p.T424T
11537	11537.s1	1900	A	G	0.771308	0	4259	>15.0	1933.88	rRNA	RNR2
11540	11540.fa	15389	T	C	0.0525105	0	2609	>15.0	184.825	nonsynonymous	CYTB	ENST00000361789	c.T643C	p.S215P
11540	11540.mo	16263	T	C	0.0482637	0	1699	>15.0	110.004	D-loop	D-loop
11540	11540.p1	2695	G	A	0.0346181	0	2802	>15.0	109.099	rRNA	RNR2
11540	11540.p1	16263	T	C	0.0546245	0	1611	>15.0	118.39	D-loop	D-loop
11540	11540.s1	16263	T	C	0.112958	0	2046	>15.0	392.57	D-loop	D-loop
11543	11543.fa	10310	G	A	0.0651852	0	3375	>15.0	308.122	synonymous	ND3	ENST00000361227	c.G252A	p.L84L
11544	11544.fa	16362	T	C	0.0492554	0	1746	>15.0	109.858	D-loop	D-loop
11544	11544.mo	16172	T	C	0.165536	0	1474	>15.0	453.27	D-loop	D-loop
11544	11544.p1	152	T	C	0.0265018	0	1698	>15.0	45.4835	D-loop	D-loop
11544	11544.p1	16172	T	C	0.210847	0	1642	>15.0	677.175	D-loop	D-loop
11544	11544.s1	152	T	C	0.00321987	1	2174	6.39912	1.46128	D-loop	D-loop
11544	11544.s1	16172	T	C	0.00321199	1	1868	5.56149	1.24812	D-loop	D-loop
11545	11545.fa	152	T	C	0.0297941	0	1846	>15.0	61.3145	D-loop	D-loop
11545	11545.mo	3492	A	G	0.0190102	0	3053	>15.0	50.5335	synonymous	ND1	ENST00000361390	c.A186G	p.K62K
11545	11545.mo	5231	G	A	0.176255	0	3824	>15.0	1254.11	synonymous	ND2	ENST00000361453	c.G762A	p.L254L
11545	11545.mo	16311	T	C	0.0651322	0	2042	>15.0	186.226	D-loop	D-loop
11545	11545.p1	5231	G	A	0.363683	0	3868	>15.0	3132.48	synonymous	ND2	ENST00000361453	c.G762A	p.L254L
11545	11545.p1	13064	T	C	0.0448193	0	4150	>15.0	229.954	nonsynonymous	ND5	ENST00000361567	c.T728C	p.V243A
11545	11545.p1	16311	T	C	0.500685	0	2189	>15.0	2628.52	D-loop	D-loop
11545	11545.s1	3492	A	G	0.0773326	0	3571	>15.0	410.507	synonymous	ND1	ENST00000361390	c.A186G	p.K62K
11545	11545.s1	5231	G	A	0.272727	0	4182	>15.0	2374.5	synonymous	ND2	ENST00000361453	c.G762A	p.L254L
11545	11545.s1	16311	T	C	0.154839	0	2170	>15.0	607.199	D-loop	D-loop
11549	11549.fa	2594	T	C	0.0187242	0	3152	>15.0	54.0103	rRNA	RNR2
11549	11549.s1	6023	G	A	0.0250216	0	3478	>15.0	85.8193	synonymous	COX1	ENST00000361624	c.G120A	p.E40E
11551	11551.fa	15924	A	G	0.0164645	0	2308	>15.0	31.9243	tRNA	tRNA-Thr
11551	11551.fa	16114	C	T	0.0224939	0	2045	>15.0	43.3123	D-loop	D-loop
11551	11551.mo	234	A	G	0.0357401	0	2770	>15.0	115.694	D-loop	D-loop
11552	11552.fa	3010	G	A	0.0197198	0	3856	>15.0	67.3752	rRNA	RNR2
11552	11552.fa	4216	T	C	0.0216428	0	3835	>15.0	76.8075	nonsynonymous	ND1	ENST00000361390	c.T910C	p.Y304H
11552	11552.fa	11251	A	G	0.018315	0	3822	>15.0	61.5829	synonymous	ND4	ENST00000361381	c.A492G	p.L164L
11552	11552.fa	15257	G	A	0.282837	0	3526	>15.0	2098.77	nonsynonymous	CYTB	ENST00000361789	c.G511A	p.D171N
11552	11552.fa	16126	T	C	0.0183057	0	2349	>15.0	36.7904	D-loop	D-loop
11552	11552.fa	16291	C	A	0.0188457	0	1699	>15.0	27.765	D-loop	D-loop
11552	11552.mo	119	T	C	0.0229682	0	1698	>15.0	37.0631	D-loop	D-loop
11552	11552.p1	119	T	C	0.00414938	1	1928	8.06496	2.31096	D-loop	D-loop
11552	11552.p1	4216	T	C	0.00416125	1	3846	>15.0	4.63706	nonsynonymous	ND1	ENST00000361390	c.T910C	p.Y304H
11552	11552.p1	6121	T	C	0.0257294	0	3770	>15.0	96.8276	nonsynonymous	COX1	ENST00000361624	c.T218C	p.I73T
11552	11552.s1	119	T	C	0.00266525	1	1876	4.34304	0.773062	D-loop	D-loop
11554	11554.fa	16129	G	A	0.00568182	1	2464	>15.0	5.5645	D-loop	D-loop
11554	11554.mo	16129	G	A	0.11301	0	3336	>15.0	626.592	D-loop	D-loop
11554	11554.p1	16292	C	T	0.928965	0	1633	>15.0	172.874	D-loop	D-loop
11554	11554.s1	16129	G	A	0.133439	0	2519	>15.0	585.315	D-loop	D-loop
11556	11556.fa	152	T	C	0.253859	0	1749	>15.0	920.029	D-loop	D-loop
11556	11556.s1	252	T	C	0.0162504	0	3323	>15.0	46.7101	D-loop	D-loop
11556	11556.s1	16218	C	T	0.0274012	0	3467	>15.0	100.35	D-loop	D-loop
11561	11561.fa	9966	G	A	0.0212617	0	4282	>15.0	83.5334	nonsynonymous	COX3	ENST00000362079	c.G760A	p.V254I
11561	11561.s1	15355	G	A	0.103169	0	4326	>15.0	725.375	synonymous	CYTB	ENST00000361789	c.G609A	p.T203T
11563	11563.fa	146	T	C	0.0498615	0	1805	>15.0	115.448	D-loop	D-loop
11563	11563.mo	146	T	C	0.0026469	1	1889	4.32897	0.763701	D-loop	D-loop
11563	11563.mo	215	A	G	0.0379046	0	2348	>15.0	103.575	D-loop	D-loop
11563	11563.p1	215	A	G	0.00414938	1	2893	11.7634	3.46645	D-loop	D-loop
11564	11564.mo	753	A	G	0.32321	0	2306	>15.0	1624.75	rRNA	RNR1
11564	11564.p1	753	A	G	0.0681309	0	2231	>15.0	216.855	rRNA	RNR1
11564	11564.s1	753	A	G	0.246009	0	2756	>15.0	1371.83	rRNA	RNR1
11565	11565.s1	2296	T	C	0.0257426	0	4546	>15.0	125.468	rRNA	RNR2
11568	11568.s1	15578	T	C	0.0165867	0	5004	>15.0	73.5802	nonsynonymous	CYTB	ENST00000361789	c.T832C	p.Y278H
11569	11569.fa	152	T	C	0.202358	0	1527	>15.0	599.518	D-loop	D-loop
11569	11569.mo	3607	G	A	0.0236486	0	2368	>15.0	53.907	nonsynonymous	ND1	ENST00000361390	c.G301A	p.G101S
11569	11569.p1	4136	A	G	0.519424	0	2989	>15.0	3445.77	nonsynonymous	ND1	ENST00000361390	c.A830G	p.Y277C
11571	11571.s1	16261	C	T	0.626576	0	3251	>15.0	2732.57	D-loop	D-loop
11572	11572.fa	1007	G	A	0.0184708	0	2328	>15.0	41.8038	rRNA	RNR1
11572	11572.fa	10137	C	T	0.215332	0	2048	>15.0	917.025	nonsynonymous	ND3	ENST00000361227	c.C79T	p.L27F
11572	11572.mo	6278	T	C	0.0172559	0	2377	>15.0	34.077	synonymous	COX1	ENST00000361624	c.T375C	p.G125G
11572	11572.p1	8889	T	C	0.0428832	0	3288	>15.0	174.607	synonymous	ATP6	ENST00000361899	c.T363C	p.I121I
11572	11572.s1	3777	T	C	0.0276789	0	2529	>15.0	75.0274	synonymous	ND1	ENST00000361390	c.T471C	p.S157S
11573	11573.fa	14569	G	A	0.50838	0	3581	>15.0	4236.32	synonymous	ND6	ENST00000361681	c.C105T	p.S35S
11573	11573.fa	16519	T	C	0.00556117	1	1978	12.1886	4.28756	D-loop	D-loop
11573	11573.p1	16519	T	C	0.0263389	0	2279	>15.0	66.4562	D-loop	D-loop
11573	11573.s1	16519	T	C	0.00997375	1	1905	>15.0	17.4981	D-loop	D-loop
11575	11575.mo	215	A	G	0.0273915	0	2373	>15.0	66.6087	D-loop	D-loop
11575	11575.mo	8322	T	C	0.122122	0	3432	>15.0	717.288	tRNA	tRNA-Lys
11577	11577.fa	2388	A	G	0.263997	0	3197	>15.0	1757.41	rRNA	RNR2
11577	11577.mo	2805	A	T	0.0185615	0	4742	>15.0	78.7754	rRNA	RNR2
11577	11577.mo	15623	G	A	0.0172333	0	4294	>15.0	61.4656	nonsynonymous	CYTB	ENST00000361789	c.G877A	p.A293T
11577	11577.p1	6221	T	C	0.0303532	0	3624	>15.0	126.488	synonymous	COX1	ENST00000361624	c.T318C	p.P106P
11578	11578.fa	2002	G	T	0.0376036	0	3138	>15.0	136.918	rRNA	RNR2
11578	11578.mo	15848	A	G	0.466163	0	3444	>15.0	3820.77	nonsynonymous	CYTB	ENST00000361789	c.A1102G	p.T368A
11578	11578.p1	9667	A	G	0.0539791	0	4687	>15.0	333.323	nonsynonymous	COX3	ENST00000362079	c.A461G	p.N154S
11578	11578.p1	15221	G	A	0.0228083	0	4209	>15.0	90.9506	nonsynonymous	CYTB	ENST00000361789	c.G475A	p.D159N
11578	11578.p1	15848	A	G	0.610846	0	4408	>15.0	3904.95	nonsynonymous	CYTB	ENST00000361789	c.A1102G	p.T368A
11578	11578.s1	15848	A	G	0.405843	0	3765	>15.0	3499.65	nonsynonymous	CYTB	ENST00000361789	c.A1102G	p.T368A
11580	11580.fa	292	T	C	0.0384094	0	2214	>15.0	99.4047	D-loop	D-loop
11580	11580.s1	11329	A	G	0.0170353	0	3933	>15.0	55.3317	synonymous	ND4	ENST00000361381	c.A570G	p.W190W
11584	11584.fa	150	C	T	0.109983	0	1182	>15.0	212.596	D-loop	D-loop
11584	11584.fa	14172	T	C	0.1503	0	2169	>15.0	590.117	nonsynonymous	ND6	ENST00000361681	c.A502G	p.I168V
11584	11584.mo	9617	A	G	0.0694006	0	2853	>15.0	291.792	synonymous	COX3	ENST00000362079	c.A411G	p.L137L
11584	11584.s1	9617	A	G	0.00547945	1	4015	>15.0	8.45894	synonymous	COX3	ENST00000362079	c.A411G	p.L137L
11587	11587.fa	7041	G	A	0.026193	0	2788	>15.0	76.406	nonsynonymous	COX1	ENST00000361624	c.G1138A	p.V380I
11587	11587.mo	14803	C	T	0.0719169	0	3949	>15.0	416.127	synonymous	CYTB	ENST00000361789	c.C57T	p.I19I
11587	11587.p1	14803	C	T	0.127928	0	4526	>15.0	995.998	synonymous	CYTB	ENST00000361789	c.C57T	p.I19I
11590	11590.mo	15214	T	C	0.00956429	1	1882	>15.0	10.6818	synonymous	CYTB	ENST00000361789	c.T468C	p.I156I
11590	11590.p1	15214	T	C	0.0539033	0	2152	>15.0	152.756	synonymous	CYTB	ENST00000361789	c.T468C	p.I156I
11592	11592.p1	16092	T	C	0.717044	0	2693	>15.0	1605.1	D-loop	D-loop
11592	11592.s1	9525	G	A	0.0209751	0	3528	>15.0	70.4878	nonsynonymous	COX3	ENST00000362079	c.G319A	p.A107T
11597	11597.mo	11065	A	G	0.890836	0	2968	>15.0	536.739	synonymous	ND4	ENST00000361381	c.A306G	p.L102L
11597	11597.mo	16465	C	T	0.0923248	0	1799	>15.0	270.279	D-loop	D-loop
11597	11597.p1	11065	A	G	0.412168	0	2186	>15.0	2062.23	synonymous	ND4	ENST00000361381	c.A306G	p.L102L
11597	11597.p1	16465	C	T	0.555929	0	1189	>15.0	1238.6	D-loop	D-loop
11597	11597.s1	16465	C	T	0.0225312	0	2086	>15.0	44.2866	D-loop	D-loop
11600	11600.fa	204	T	C	0.00504626	1	2379	12.7413	4.26529	D-loop	D-loop
11600	11600.fa	16042	G	A	0.112967	0	3533	>15.0	675.365	D-loop	D-loop
11600	11600.mo	204	T	C	0.00280767	1	2137	5.2308	1.0139	D-loop	D-loop
11600	11600.s1	204	T	C	0.0319676	0	2221	>15.0	80.4187	D-loop	D-loop
11600	11600.s1	234	A	G	0.153509	0	2281	>15.0	637.288	D-loop	D-loop
11601	11601.fa	3323	T	C	0.0169383	0	3129	>15.0	49.5939	nonsynonymous	ND1	ENST00000361390	c.T17C	p.L6P
11601	11601.mo	12454	G	A	0.0128617	1	2800	>15.0	25.6016	nonsynonymous	ND5	ENST00000361567	c.G118A	p.V40I
11601	11601.s1	7571	A	G	0.0368384	0	4289	>15.0	181.931	tRNA	tRNA-Asp
11601	11601.s1	12454	G	A	0.0238276	0	3945	>15.0	90.7851	nonsynonymous	ND5	ENST00000361567	c.G118A	p.V40I
11610	11610.mo	146	T	C	0.204394	0	1502	>15.0	600.162	D-loop	D-loop
11610	11610.mo	16269	A	G	0.05387	0	1615	>15.0	116.536	D-loop	D-loop
11610	11610.p1	146	T	C	0.201977	0	2328	>15.0	920.33	D-loop	D-loop
11610	11610.s1	146	T	C	0.0398252	0	2060	>15.0	97.1781	D-loop	D-loop
11610	11610.s1	16269	A	G	0.188528	0	2251	>15.0	808.969	D-loop	D-loop
11611	11611.mo	8978	T	C	0.898928	0	3265	>15.0	529.982	nonsynonymous	ATP6	ENST00000361899	c.T452C	p.I151T
11611	11611.mo	11260	T	C	0.0183007	0	3060	>15.0	47.9066	synonymous	ND4	ENST00000361381	c.T501C	p.T167T
11611	11611.mo	12274	A	G	0.0633869	0	3171	>15.0	279.026	tRNA	tRNA-Leu2
11611	11611.p1	8978	T	C	0.621457	0	2293	>15.0	1955.03	nonsynonymous	ATP6	ENST00000361899	c.T452C	p.I151T
11611	11611.p1	12274	A	G	0.14129	0	2279	>15.0	571.716	tRNA	tRNA-Leu2
11611	11611.s1	8978	T	C	0.831559	0	3099	>15.0	968.882	nonsynonymous	ATP6	ENST00000361899	c.T452C	p.I151T
11611	11611.s1	12274	A	G	0.117331	0	3162	>15.0	629.274	tRNA	tRNA-Leu2
11615	11615.mo	896	A	G	0.17366	0	2408	>15.0	780.58	rRNA	RNR1
11615	11615.mo	2481	A	G	0.0592378	0	2416	>15.0	194.241	rRNA	RNR2
11615	11615.mo	11969	G	A	0.0342222	0	2250	>15.0	86.2239	nonsynonymous	ND4	ENST00000361381	c.G1210A	p.A404T
11615	11615.p1	896	A	G	0.0589273	0	2834	>15.0	236.428	rRNA	RNR1
11615	11615.s1	896	A	G	0.101333	0	3227	>15.0	527.869	rRNA	RNR1
11620	11620.fa	3316	G	A	0.0206625	0	3049	>15.0	57.0779	nonsynonymous	ND1	ENST00000361390	c.G10A	p.A4T
11620	11620.s1	9033	A	G	0.256064	0	3628	>15.0	1931.49	synonymous	ATP6	ENST00000361899	c.A507G	p.L169L
11622	11622.mo	16262	C	T	0.00602813	1	1493	10.4005	3.76958	D-loop	D-loop
11622	11622.p1	16262	C	T	0.0273097	0	1722	>15.0	48.1036	D-loop	D-loop
11622	11622.s1	16262	C	T	0.0186603	0	2091	>15.0	33.6783	D-loop	D-loop
11625	11625.mo	146	T	C	0.00294768	1	1357	3.73963	0.731178	D-loop	D-loop
11625	11625.mo	16166	A	C	0.110989	0	1820	>15.0	335.175	D-loop	D-loop
11625	11625.p1	146	T	C	0.0187252	0	2777	>15.0	44.9794	D-loop	D-loop
11625	11625.p1	16166	A	C	0.185225	0	3709	>15.0	1298.37	D-loop	D-loop
11625	11625.s1	5516	A	G	0.050612	0	3023	>15.0	197.261	tRNA	tRNA-Trp
11625	11625.s1	11065	A	G	0.0337965	0	2663	>15.0	100.298	synonymous	ND4	ENST00000361381	c.A306G	p.L102L
11625	11625.s1	16166	A	C	0.0436803	0	2152	>15.0	115.162	D-loop	D-loop
11627	11627.mo	12007	G	A	0.851879	0	2768	>15.0	740.797	synonymous	ND4	ENST00000361381	c.G1248A	p.W416W
11627	11627.p1	64	C	T	0.171819	0	1682	>15.0	538.484	D-loop	D-loop
11627	11627.s1	15312	T	C	0.0200263	0	3046	>15.0	54.4695	nonsynonymous	CYTB	ENST00000361789	c.T566C	p.I189T
11630	11630.p1	15803	G	A	0.145341	0	3681	>15.0	955.653	nonsynonymous	CYTB	ENST00000361789	c.G1057A	p.V353M
11634	11634.fa	16065	G	A	0.0390085	0	2462	>15.0	115.9	D-loop	D-loop
11634	11634.p1	12311	T	C	0.0270352	0	3292	>15.0	90.7084	tRNA	tRNA-Leu2
11634	11634.s1	709	G	A	0.0741525	0	2832	>15.0	315.116	rRNA	RNR1
11642	11642.fa	146	T	C	0.268111	0	1615	>15.0	906.742	D-loop	D-loop
11644	11644.fa	152	T	C	0.141036	0	2510	>15.0	622.445	D-loop	D-loop
11644	11644.mo	6064	A	G	0.0227015	0	3524	>15.0	75.6343	nonsynonymous	COX1	ENST00000361624	c.A161G	p.Y54C
11644	11644.mo	14943	T	C	0.0790388	0	3454	>15.0	408.739	nonsynonymous	CYTB	ENST00000361789	c.T197C	p.I66T
11644	11644.s1	16093	T	C	0.0211321	0	2651	>15.0	51.2618	D-loop	D-loop
11645	11645.mo	11179	A	G	0.0558781	0	2756	>15.0	210.215	synonymous	ND4	ENST00000361381	c.A420G	p.P140P
11645	11645.p1	11179	A	G	0.0777685	0	6005	>15.0	698.68	synonymous	ND4	ENST00000361381	c.A420G	p.P140P
11646	11646.mo	204	T	C	0.0268817	0	1861	>15.0	53.8233	D-loop	D-loop
11646	11646.mo	234	A	G	0.200937	0	1921	>15.0	743.107	D-loop	D-loop
11651	11651.s1	8251	G	A	0.0187806	0	3674	>15.0	59.7691	synonymous	COX2	ENST00000361739	c.G666A	p.G222G
11653	11653.mo	10304	T	C	0.00340768	1	3228	9.94803	2.48576	synonymous	ND3	ENST00000361227	c.T246C	p.T82T
11653	11653.p1	10304	T	C	0.0654804	0	2811	>15.0	276.036	synonymous	ND3	ENST00000361227	c.T246C	p.T82T
11653	11653.p1	16311	T	C	0.0521452	0	1515	>15.0	104.877	D-loop	D-loop
11653	11653.s1	7797	T	C	0.0162056	0	3579	>15.0	46.7066	nonsynonymous	COX2	ENST00000361739	c.T212C	p.I71T
11654	11654.fa	15500	G	A	0.0248717	0	2534	>15.0	61.985	nonsynonymous	CYTB	ENST00000361789	c.G754A	p.D252N
11654	11654.mo	16093	T	C	0.0182106	0	2526	>15.0	39.2578	D-loop	D-loop
11654	11654.mo	16311	T	C	0.0302198	0	1456	>15.0	49.9151	D-loop	D-loop
11654	11654.s1	15399	T	C	0.0232392	0	2797	>15.0	62.0926	nonsynonymous	CYTB	ENST00000361789	c.T653C	p.I218T
11654	11654.s1	16311	T	C	0.343153	0	1833	>15.0	1387.97	D-loop	D-loop
11657	11657.fa	204	T	C	0.0311194	0	2154	>15.0	72.2991	D-loop	D-loop
11657	11657.p1	16092	T	C	0.834181	0	3342	>15.0	1029.43	D-loop	D-loop
11659	11659.mo	195	T	C	0.587189	0	1686	>15.0	1608.08	D-loop	D-loop
11659	11659.mo	6830	C	T	0.0252632	0	2375	>15.0	59.4292	synonymous	COX1	ENST00000361624	c.C927T	p.T309T
11659	11659.p1	195	T	C	0.815487	0	2699	>15.0	941.46	D-loop	D-loop
11659	11659.p1	13309	G	A	0.0502986	0	4354	>15.0	281.759	nonsynonymous	ND5	ENST00000361567	c.G973A	p.A325T
11659	11659.s1	195	T	C	0.57303	0	2855	>15.0	2849.53	D-loop	D-loop
11664	11664.mo	1474	G	A	0.0214205	0	2661	>15.0	55.4811	rRNA	RNR1
11664	11664.mo	15670	T	C	0.128834	0	2608	>15.0	585.454	synonymous	CYTB	ENST00000361789	c.T924C	p.H308H
11664	11664.mo	16182	A	G	0.781285	0	1806	>15.0	778.616	D-loop	D-loop
11664	11664.p1	766	G	A	0.0230714	0	2774	>15.0	60.9423	rRNA	RNR1
11664	11664.p1	15670	T	C	0.00617485	1	3077	>15.0	8.12452	synonymous	CYTB	ENST00000361789	c.T924C	p.H308H
11664	11664.p1	16182	A	G	0.940215	0	2141	>15.0	174.384	D-loop	D-loop
11664	11664.s2	15670	T	C	0.443517	0	3356	>15.0	3501.06	synonymous	CYTB	ENST00000361789	c.T924C	p.H308H
11664	11664.s2	16182	A	G	0.566079	0	2270	>15.0	2302.85	D-loop	D-loop
11665	11665.fa	14821	C	T	0.0424779	0	3957	>15.0	215.749	synonymous	CYTB	ENST00000361789	c.C75T	p.S25S
11665	11665.mo	9368	A	G	0.0242332	0	2641	>15.0	62.2665	synonymous	COX3	ENST00000362079	c.A162G	p.M54M
11665	11665.mo	13759	G	A	0.017455	0	1779	>15.0	25.9127	nonsynonymous	ND5	ENST00000361567	c.G1423A	p.A475T
11665	11665.s1	5669	G	A	0.0323276	0	3249	>15.0	118.002	tRNA	tRNA-Asn
11666	11666.fa	1020	C	T	0.0988034	0	2928	>15.0	461.535	rRNA	RNR1
11671	11671.fa	195	T	C	0.48132	0	2061	>15.0	2380.67	D-loop	D-loop
11671	11671.s1	195	T	C	0.025	0	2520	>15.0	62.122	D-loop	D-loop
11673	11673.fa	16129	G	A	0.0320271	0	2654	>15.0	92.7677	D-loop	D-loop
11673	11673.mo	16129	G	A	0.00283401	1	2471	6.03225	1.20125	D-loop	D-loop
11673	11673.s1	4158	A	G	0.0611691	0	4790	>15.0	402.133	synonymous	ND1	ENST00000361390	c.A852G	p.Q284Q
11676	11676.mo	14551	A	G	0.0813919	0	3392	>15.0	416.82	synonymous	ND6	ENST00000361681	c.T123C	p.V41V
11676	11676.s1	14551	A	G	0.127209	0	3734	>15.0	814.482	synonymous	ND6	ENST00000361681	c.T123C	p.V41V
11677	11677.fa	16093	T	C	0.00202497	1	2963	4.44015	0.520229	D-loop	D-loop
11677	11677.fa	16234	C	T	0.110968	0	1550	>15.0	281.981	D-loop	D-loop
11677	11677.mo	12889	G	A	0.0608941	0	2842	>15.0	237.093	nonsynonymous	ND5	ENST00000361567	c.G553A	p.A185T
11677	11677.mo	16093	T	C	0.946981	0	2716	>15.0	191.578	D-loop	D-loop
11678	11678.fa	6032	G	A	0.0340171	0	3851	>15.0	146.355	synonymous	COX1	ENST00000361624	c.G129A	p.Q43Q
11678	11678.fa	16295	C	T	0.00221976	1	1802	3.27752	0.431219	D-loop	D-loop
11678	11678.mo	8995	G	A	0.0404858	0	3458	>15.0	166.91	nonsynonymous	ATP6	ENST00000361899	c.G469A	p.A157T
11678	11678.mo	16295	C	T	0.783929	0	1680	>15.0	716.789	D-loop	D-loop
11678	11678.p1	215	A	G	0.0393865	0	2869	>15.0	142.345	D-loop	D-loop
11678	11678.p1	12283	G	A	0.0255067	0	4392	>15.0	114.373	tRNA	tRNA-Leu2
11678	11678.p1	16295	C	T	0.485363	0	2358	>15.0	2739.63	D-loop	D-loop
11679	11679.p1	8464	C	T	0.0288496	0	2773	>15.0	89.7147	synonymous	ATP8	ENST00000361851	c.C99T	p.Y33Y
11679	11679.s1	159	T	C	0.0314044	0	2834	>15.0	96.3855	D-loop	D-loop
11679	11679.s1	14221	T	C	0.0317568	0	4441	>15.0	153.374	synonymous	ND6	ENST00000361681	c.A453G	p.W151W
11685	11685.fa	338	C	T	0.0310078	0	1677	>15.0	56.033	D-loop	D-loop
11685	11685.mo	204	T	C	0.244922	0	2560	>15.0	1276.91	D-loop	D-loop
11685	11685.mo	16264	C	T	0.940914	0	1794	>15.0	146.856	D-loop	D-loop
11685	11685.p1	204	T	C	0.108916	0	1873	>15.0	340.196	D-loop	D-loop
11685	11685.s1	204	T	C	0.038806	0	2680	>15.0	125.075	D-loop	D-loop
11689	11689.s2	4589	T	C	0.0249262	0	3049	>15.0	74.846	synonymous	ND2	ENST00000361453	c.T120C	p.F40F
11691	11691.fa	8745	A	G	0.0305481	0	4452	>15.0	145.68	synonymous	ATP6	ENST00000361899	c.A219G	p.V73V
11691	11691.mo	2395	A	G	0.0791085	0	4084	>15.0	492.164	rRNA	RNR2
11691	11691.s1	2395	A	G	0.119414	0	4029	>15.0	820.093	rRNA	RNR2
11691	11691.s1	15341	T	C	0.022069	0	3625	>15.0	74.6853	nonsynonymous	CYTB	ENST00000361789	c.T595C	p.F199L
11694	11694.s1	16266	C	T	0.0731974	0	2746	>15.0	295.243	D-loop	D-loop
11700	11700.mo	150	C	T	0.554762	0	1680	>15.0	1764.56	D-loop	D-loop
11700	11700.p1	150	C	T	0.57208	0	2192	>15.0	2181.61	D-loop	D-loop
11700	11700.s1	150	C	T	0.698022	0	1871	>15.0	1209.84	D-loop	D-loop
11707	11707.fa	152	T	C	0.509758	0	1691	>15.0	2011.47	D-loop	D-loop
11707	11707.mo	4705	T	C	0.0205964	0	3253	>15.0	60.6123	nonsynonymous	ND2	ENST00000361453	c.T236C	p.M79T
11707	11707.s1	5059	A	G	0.0282281	0	3578	>15.0	104.79	nonsynonymous	ND2	ENST00000361453	c.A590G	p.N197S
11711	11711.fa	204	T	C	0.042494	0	2518	>15.0	135.792	D-loop	D-loop
11711	11711.mo	204	T	C	0.0443431	0	2413	>15.0	131.788	D-loop	D-loop
11711	11711.mo	9367	T	A	0.125841	0	4014	>15.0	869.52	nonsynonymous	COX3	ENST00000362079	c.T161A	p.M54K
11711	11711.mo	9888	A	T	0.0420213	0	3761	>15.0	190.917	nonsynonymous	COX3	ENST00000362079	c.A682T	p.T228S
11711	11711.p1	3866	T	C	0.101891	0	4495	>15.0	751.644	nonsynonymous	ND1	ENST00000361390	c.T560C	p.I187T
11711	11711.p1	11696	G	A	0.0173872	0	4256	>15.0	64.7122	nonsynonymous	ND4	ENST00000361381	c.G937A	p.V313I
11711	11711.s1	9888	A	T	0.0456125	0	4605	>15.0	265.909	nonsynonymous	COX3	ENST00000362079	c.A682T	p.T228S
11712	11712.p1	8163	A	G	0.0160787	0	4167	>15.0	53.7375	nonsynonymous	COX2	ENST00000361739	c.A578G	p.Y193C
11712	11712.s1	12999	A	C	0.0363825	0	3850	>15.0	163.443	synonymous	ND5	ENST00000361567	c.A663C	p.A221A
11714	11714.s1	15837	T	C	0.0350755	0	4305	>15.0	173.674	nonsynonymous	CYTB	ENST00000361789	c.T1091C	p.I364T
11715	11715.mo	4125	T	C	0.360056	0	2844	>15.0	2286.89	synonymous	ND1	ENST00000361390	c.T819C	p.I273I
11715	11715.p1	41	C	T	0.0529462	0	1171	>15.0	82.5517	D-loop	D-loop
11715	11715.p1	4125	T	C	0.395718	0	2709	>15.0	2459.99	synonymous	ND1	ENST00000361390	c.T819C	p.I273I
11716	11716.fa	234	A	G	0.0657301	0	1993	>15.0	186.95	D-loop	D-loop
11716	11716.mo	286	A	G	0.020714	0	2269	>15.0	45.6101	D-loop	D-loop
11716	11716.mo	10646	G	A	0.0567637	0	2714	>15.0	208.285	synonymous	ND4L	ENST00000361335	c.G177A	p.V59V
11716	11716.p1	286	A	G	0.171438	0	3109	>15.0	992.193	D-loop	D-loop
11716	11716.p1	12501	G	A	0.0238332	0	4029	>15.0	92.7262	synonymous	ND5	ENST00000361567	c.G165A	p.M55M
11718	11718.p1	5262	G	A	0.0263384	0	3493	>15.0	92.7475	nonsynonymous	ND2	ENST00000361453	c.G793A	p.A265T
11718	11718.s1	9986	G	A	0.0385182	0	4078	>15.0	190.171	synonymous	COX3	ENST00000362079	c.G780A	p.G260G
11720	11720.fa	16177	A	G	0.922551	0	2634	>15.0	307.332	D-loop	D-loop
11721	11721.fa	8149	A	G	0.247712	0	3605	>15.0	1815.62	synonymous	COX2	ENST00000361739	c.A564G	p.R188R
11721	11721.p1	2194	T	C	0.0160481	0	4986	>15.0	64.1019	rRNA	RNR2
11721	11721.s1	9152	T	C	0.0174603	0	5670	>15.0	82.7661	nonsynonymous	ATP6	ENST00000361899	c.T626C	p.I209T
11721	11721.s1	15301	G	A	0.103554	0	5234	>15.0	877.495	synonymous	CYTB	ENST00000361789	c.G555A	p.L185L
11723	11723.fa	15850	T	C	0.0368727	0	2929	>15.0	124.597	synonymous	CYTB	ENST00000361789	c.T1104C	p.T368T
11724	11724.mo	16111	C	T	0.0531057	0	2109	>15.0	149.75	D-loop	D-loop
11726	11726.mo	6260	G	A	0.244002	0	3920	>15.0	1937.81	synonymous	COX1	ENST00000361624	c.G357A	p.E119E
11726	11726.s1	6260	G	A	0.144123	0	3837	>15.0	989.83	synonymous	COX1	ENST00000361624	c.G357A	p.E119E
11729	11729.fa	3548	T	C	0.0287081	0	3762	>15.0	115.813	nonsynonymous	ND1	ENST00000361390	c.T242C	p.I81T
11729	11729.fa	11401	A	G	0.0203495	0	4178	>15.0	78.0335	synonymous	ND4	ENST00000361381	c.A642G	p.L214L
11729	11729.mo	5551	C	T	0.378673	0	3301	>15.0	2821.41	tRNA	tRNA-Trp
11729	11729.p1	5551	C	T	0.61547	0	4525	>15.0	3962.52	tRNA	tRNA-Trp
11729	11729.p1	15609	T	C	0.016343	0	4222	>15.0	58.7773	nonsynonymous	CYTB	ENST00000361789	c.T863C	p.L288P
11729	11729.s1	1407	T	C	0.130271	0	2395	>15.0	543.466	rRNA	RNR1
11729	11729.s1	5551	C	T	0.0313492	0	2520	>15.0	85.4965	tRNA	tRNA-Trp
11730	11730.fa	6251	T	C	0.0304878	0	3772	>15.0	123.088	synonymous	COX1	ENST00000361624	c.T348C	p.A116A
11730	11730.mo	4340	A	G	0.140729	0	3290	>15.0	815.71	tRNA	tRNA-Gln
11730	11730.p1	1442	G	A	0.0519897	0	3116	>15.0	212.36	rRNA	RNR1
11730	11730.p1	4340	A	G	0.322044	0	3248	>15.0	2264.54	tRNA	tRNA-Gln
11730	11730.s1	4340	A	G	0.288866	0	3944	>15.0	2410.02	tRNA	tRNA-Gln
11731	11731.fa	16274	G	A	0.0263753	0	1327	>15.0	35.3051	D-loop	D-loop
11736	11736.s1	5128	A	G	0.0164937	0	3762	>15.0	50.3771	nonsynonymous	ND2	ENST00000361453	c.A659G	p.N220S
11736	11736.s1	15924	A	G	0.0330042	0	3849	>15.0	143.227	tRNA	tRNA-Thr
11740	11740.mo	5539	A	G	0.115893	0	3555	>15.0	683.82	tRNA	tRNA-Trp
11740	11740.p1	5539	A	G	0.0028436	1	4220	9.90177	2.07071	tRNA	tRNA-Trp
11740	11740.s1	5539	A	G	0.0367489	0	3728	>15.0	157.607	tRNA	tRNA-Trp
11749	11749.fa	13135	G	A	0.0228311	0	3724	>15.0	80.5649	nonsynonymous	ND5	ENST00000361567	c.G799A	p.A267T
11749	11749.mo	146	T	C	0.1214	0	1771	>15.0	370.312	D-loop	D-loop
11749	11749.mo	5666	T	C	0.0159884	0	2752	>15.0	35.1885	tRNA	tRNA-Asn
11749	11749.p1	146	T	C	0.0435045	0	1655	>15.0	88.083	D-loop	D-loop
11749	11749.s1	5387	C	T	0.0651659	0	4220	>15.0	392.099	synonymous	ND2	ENST00000361453	c.C918T	p.P306P
11753	11753.fa	4371	T	C	0.0417423	0	2755	>15.0	138.626	tRNA	tRNA-Gln
11753	11753.fa	5900	A	G	0.0238249	0	3106	>15.0	74.4479	intergenic	intergenic
11753	11753.fa	10398	A	G	0.0294778	0	3562	>15.0	113.863	nonsynonymous	ND3	ENST00000361227	c.A340G	p.T114A
11753	11753.fa	14300	A	G	0.026616	0	2894	>15.0	77.9678	nonsynonymous	ND6	ENST00000361681	c.T374C	p.M125T
11753	11753.mo	4113	G	A	0.00476087	1	4621	>15.0	7.37568	synonymous	ND1	ENST00000361390	c.G807A	p.L269L
11753	11753.p1	4113	G	A	0.0567686	0	2748	>15.0	217.956	synonymous	ND1	ENST00000361390	c.G807A	p.L269L
11753	11753.p1	16311	T	C	0.948652	0	1558	>15.0	106.64	D-loop	D-loop
11765	11765.fa	12567	C	A	0.663576	0	3451	>15.0	2580.63	synonymous	ND5	ENST00000361567	c.C231A	p.S77S
11765	11765.fa	12693	A	G	0.0235835	0	3477	>15.0	78.84	synonymous	ND5	ENST00000361567	c.A357G	p.K119K
11765	11765.s1	5667	G	A	0.053368	0	3075	>15.0	215.249	tRNA	tRNA-Asn
11765	11765.s1	14463	T	C	0.0746695	0	2799	>15.0	310.31	nonsynonymous	ND6	ENST00000361681	c.A211G	p.T71A
11766	11766.fa	15043	G	A	0.0930667	0	3751	>15.0	547.296	synonymous	CYTB	ENST00000361789	c.G297A	p.G99G
11766	11766.p1	1076	T	C	0.0260888	0	4640	>15.0	121.495	rRNA	RNR1
11768	11768.fa	3643	G	A	0.0178781	0	3412	>15.0	54.5696	nonsynonymous	ND1	ENST00000361390	c.G337A	p.V113I
11768	11768.fa	4895	A	G	0.0393114	0	3892	>15.0	183.452	synonymous	ND2	ENST00000361453	c.A426G	p.M142M
11768	11768.fa	15862	T	C	0.0192771	0	4151	>15.0	70.165	synonymous	CYTB	ENST00000361789	c.T1116C	p.I372I
11768	11768.s1	709	G	A	0.0171625	0	2622	>15.0	37.3011	rRNA	RNR1
11773	11773.mo	2345	G	A	0.0449125	0	3941	>15.0	224.969	rRNA	RNR2
11775	11775.fa	8161	C	T	0.126957	0	2300	>15.0	511.726	synonymous	COX2	ENST00000361739	c.C576T	p.Y192Y
11775	11775.mo	195	T	C	0.037144	0	2423	>15.0	103.952	D-loop	D-loop
11781	11781.mo	6125	A	G	0.0163132	0	2453	>15.0	32.3203	synonymous	COX1	ENST00000361624	c.A222G	p.M74M
11781	11781.p1	8347	A	G	0.0194727	0	3339	>15.0	57.2823	tRNA	tRNA-Lys
11788	11788.fa	3915	G	A	0.0254885	0	3532	>15.0	89.4817	synonymous	ND1	ENST00000361390	c.G609A	p.G203G
11788	11788.p1	7766	A	G	0.0430638	0	3042	>15.0	174.637	nonsynonymous	COX2	ENST00000361739	c.A181G	p.M61V
11788	11788.s1	12300	G	A	0.0266235	0	4020	>15.0	108.357	tRNA	tRNA-Leu2
11792	11792.mo	16129	G	A	0.00337216	1	3262	9.90067	2.45038	D-loop	D-loop
11792	11792.p1	15301	G	A	0.021123	0	3740	>15.0	72.3018	synonymous	CYTB	ENST00000361789	c.G555A	p.L185L
11792	11792.p1	16129	G	A	0.0581669	0	3404	>15.0	273.345	D-loop	D-loop
11792	11792.s1	15301	G	A	0.00566657	1	3354	>15.0	7.53351	synonymous	CYTB	ENST00000361789	c.G555A	p.L185L
11792	11792.s1	16129	G	A	0.00929189	1	3121	>15.0	19.8341	D-loop	D-loop
11793	11793.fa	13760	C	T	0.0621797	0	2928	>15.0	255.792	nonsynonymous	ND5	ENST00000361567	c.C1424T	p.A475V
11793	11793.mo	152	T	C	0.0211426	0	2223	>15.0	46.0131	D-loop	D-loop
11793	11793.mo	10750	A	G	0.0228022	0	3641	>15.0	81.6065	nonsynonymous	ND4L	ENST00000361335	c.A281G	p.N94S
11793	11793.p1	13907	A	G	0.0168176	0	3092	>15.0	42.6682	nonsynonymous	ND5	ENST00000361567	c.A1571G	p.N524S
11793	11793.s1	5615	A	G	0.0203281	0	5608	>15.0	105.486	tRNA	tRNA-Ala
11793	11793.s1	11172	A	G	0.032525	0	5196	>15.0	188.547	nonsynonymous	ND4	ENST00000361381	c.A413G	p.N138S
11793	11793.s1	16319	G	A	0.0313279	0	2810	>15.0	95.2108	D-loop	D-loop
11798	11798.p1	234	A	G	0.0314542	0	2448	>15.0	83.8343	D-loop	D-loop
11800	11800.fa	195	T	C	0.10707	0	2447	>15.0	428.254	D-loop	D-loop
11804	11804.fa	3099	C	T	0.0224368	0	3522	>15.0	80.2621	rRNA	RNR2
11804	11804.mo	152	T	C	0.0174696	0	1889	>15.0	30.5711	D-loop	D-loop
11804	11804.mo	9663	G	A	0.0188989	0	3651	>15.0	62.9264	nonsynonymous	COX3	ENST00000362079	c.G457A	p.E153K
11804	11804.p1	3592	G	A	0.0199045	0	2512	>15.0	46.4987	nonsynonymous	ND1	ENST00000361390	c.G286A	p.V96I
11808	11808.fa	11087	T	C	0.0325227	0	3413	>15.0	124.86	nonsynonymous	ND4	ENST00000361381	c.T328C	p.F110L
11808	11808.mo	593	T	C	0.301989	0	2212	>15.0	1428.02	tRNA	tRNA-Phe
11808	11808.p1	593	T	C	0.0964821	0	2875	>15.0	436.518	tRNA	tRNA-Phe
11808	11808.s1	593	T	C	0.82343	0	2356	>15.0	775.872	tRNA	tRNA-Phe
11809	11809.mo	146	T	C	0.00571837	1	2798	>15.0	6.39628	D-loop	D-loop
11809	11809.mo	961	T	C	0.211577	0	3455	>15.0	1436.86	rRNA	RNR1
11809	11809.mo	2963	A	G	0.337338	0	5244	>15.0	3878.64	rRNA	RNR2
11809	11809.p1	961	T	C	0.155549	0	3208	>15.0	906.7	rRNA	RNR1
11809	11809.p1	2963	A	G	0.102227	0	4941	>15.0	818.037	rRNA	RNR2
11809	11809.s1	146	T	C	0.0276747	0	2964	>15.0	90.3573	D-loop	D-loop
11809	11809.s1	961	T	C	0.0964038	0	4616	>15.0	711.684	rRNA	RNR1
11809	11809.s1	2963	A	G	0.523228	0	5080	>15.0	5788.3	rRNA	RNR2
11810	11810.fa	16093	T	C	0.0168248	0	2318	>15.0	34.0825	D-loop	D-loop
11810	11810.mo	14861	G	A	0.0575748	0	3109	>15.0	243.891	nonsynonymous	CYTB	ENST00000361789	c.G115A	p.A39T
11810	11810.p1	15924	A	G	0.0164163	0	2864	>15.0	38.098	tRNA	tRNA-Thr
11812	11812.fa	7202	A	G	0.0354177	0	4095	>15.0	169.485	synonymous	COX1	ENST00000361624	c.A1299G	p.L433L
11812	11812.mo	9347	A	G	0.0308737	0	3239	>15.0	110.557	synonymous	COX3	ENST00000362079	c.A141G	p.L47L
11818	11818.fa	741	A	G	0.0208471	0	3022	>15.0	57.312	rRNA	RNR1
11818	11818.s1	215	A	G	0.154977	0	3536	>15.0	992.04	D-loop	D-loop
11824	11824.fa	14127	A	G	0.026873	0	2456	>15.0	67.0983	synonymous	ND5	ENST00000361567	c.A1791G	p.L597L
11824	11824.mo	93	A	G	0.043956	0	1729	>15.0	96.308	D-loop	D-loop
11824	11824.mo	1876	T	C	0.031061	0	3638	>15.0	127.82	rRNA	RNR2
11824	11824.mo	9714	G	A	0.0514069	0	3700	>15.0	246.259	nonsynonymous	COX3	ENST00000362079	c.G508A	p.G170S
11827	11827.mo	204	T	C	0.00246184	1	2031	4.18176	0.667812	D-loop	D-loop
11827	11827.p1	204	T	C	0.0174152	0	2182	>15.0	34.7033	D-loop	D-loop
11834	11834.fa	6077	C	T	0.04375	0	3202	>15.0	174.606	synonymous	COX1	ENST00000361624	c.C174T	p.V58V
11834	11834.fa	16129	G	A	0.00373289	1	2411	8.59877	5.15935	D-loop	D-loop
11834	11834.mo	4454	T	C	0.0180211	0	2941	>15.0	46.2795	tRNA	tRNA-Met
11834	11834.mo	6794	A	G	0.0159713	0	3068	>15.0	39.1658	synonymous	COX1	ENST00000361624	c.A891G	p.M297M
11834	11834.mo	14065	A	G	0.595601	0	2364	>15.0	2193.85	nonsynonymous	ND5	ENST00000361567	c.A1729G	p.T577A
11834	11834.mo	16129	G	A	0.0135135	1	2442	>15.0	24.1276	D-loop	D-loop
11834	11834.p1	14065	A	G	0.883057	0	2172	>15.0	431.496	nonsynonymous	ND5	ENST00000361567	c.A1729G	p.T577A
11834	11834.p1	16129	G	A	0.0394089	0	2234	>15.0	103.889	D-loop	D-loop
11834	11834.s1	14065	A	G	0.513514	0	2701	>15.0	3150.94	nonsynonymous	ND5	ENST00000361567	c.A1729G	p.T577A
11834	11834.s1	16129	G	A	0.0103166	1	2811	>15.0	18.072	D-loop	D-loop
11835	11835.mo	3882	G	A	0.462049	0	3465	>15.0	3800.67	synonymous	ND1	ENST00000361390	c.G576A	p.E192E
11835	11835.mo	16093	T	C	0.949235	0	3271	>15.0	223.117	D-loop	D-loop
11835	11835.p1	3882	G	A	0.289316	0	4166	>15.0	2580.38	synonymous	ND1	ENST00000361390	c.G576A	p.E192E
11835	11835.s1	3882	G	A	0.545	0	3802	>15.0	4076.67	synonymous	ND1	ENST00000361390	c.G576A	p.E192E
11835	11835.s1	16093	T	C	0.838119	0	3657	>15.0	1081.1	D-loop	D-loop
11838	11838.fa	8989	G	A	0.371731	0	3595	>15.0	3016.01	nonsynonymous	ATP6	ENST00000361899	c.G463A	p.A155T
11838	11838.p1	2029	A	G	0.0650649	0	4704	>15.0	433.308	rRNA	RNR2
11838	11838.p1	16465	C	T	0.0548804	0	2551	>15.0	185.464	D-loop	D-loop
11839	11839.p1	16234	C	T	0.0204668	0	2785	>15.0	57.3736	D-loop	D-loop
11842	11842.mo	16172	T	C	0.0405797	0	2070	>15.0	100.23	D-loop	D-loop
11842	11842.p1	16172	T	C	0.311412	0	2585	>15.0	1740.37	D-loop	D-loop
11842	11842.s1	16172	T	C	0.0301336	0	3219	>15.0	109.311	D-loop	D-loop
11843	11843.s1	12273	A	G	0.0211313	0	3076	>15.0	59.4996	tRNA	tRNA-Leu2
11845	11845.mo	15299	T	C	0.17296	0	3284	>15.0	1057.33	synonymous	CYTB	ENST00000361789	c.T553C	p.L185L
11845	11845.mo	16519	T	C	0.0447935	0	1719	>15.0	98.1676	D-loop	D-loop
11845	11845.p1	11778	G	A	0.0843803	0	5890	>15.0	762.398	nonsynonymous	ND4	ENST00000361381	c.G1019A	p.R340H
11845	11845.p1	15299	T	C	0.220143	0	6305	>15.0	2748.03	synonymous	CYTB	ENST00000361789	c.T553C	p.L185L
11845	11845.p1	16519	T	C	0.034374	0	3171	>15.0	122.264	D-loop	D-loop
11845	11845.s1	16519	T	C	0.0430933	0	1694	>15.0	91.9965	D-loop	D-loop
11855	11855.s1	6444	A	G	0.0314019	0	2676	>15.0	91.3602	nonsynonymous	COX1	ENST00000361624	c.A541G	p.T181A
11855	11855.s1	6960	C	T	0.0175729	0	3016	>15.0	47.4254	synonymous	COX1	ENST00000361624	c.C1057T	p.L353L
11857	11857.fa	204	T	C	0.0472517	0	2074	>15.0	123.412	D-loop	D-loop
11857	11857.mo	204	T	C	0.00419948	1	1905	8.10488	2.34275	D-loop	D-loop
11857	11857.mo	13404	T	C	0.0310985	0	2479	>15.0	83.0679	synonymous	ND5	ENST00000361567	c.T1068C	p.I356I
11857	11857.mo	13725	C	T	0.0261283	0	2105	>15.0	55.2603	synonymous	ND5	ENST00000361567	c.C1389T	p.F463F
11857	11857.p1	13404	T	C	0.0636034	0	4135	>15.0	368.483	synonymous	ND5	ENST00000361567	c.T1068C	p.I356I
11857	11857.p1	13725	C	T	0.0661064	0	3571	>15.0	331.996	synonymous	ND5	ENST00000361567	c.C1389T	p.F463F
11857	11857.s1	4954	T	C	0.0830658	0	2492	>15.0	312.852	nonsynonymous	ND2	ENST00000361453	c.T485C	p.I162T
11857	11857.s1	13404	T	C	0.0717196	0	2455	>15.0	253.955	synonymous	ND5	ENST00000361567	c.T1068C	p.I356I
11857	11857.s1	13725	C	T	0.0826065	0	1949	>15.0	242.465	synonymous	ND5	ENST00000361567	c.C1389T	p.F463F
11863	11863.fa	16093	T	C	0.910566	0	2773	>15.0	385.326	D-loop	D-loop
11863	11863.mo	8167	T	C	0.441431	0	3467	>15.0	3578.82	synonymous	COX2	ENST00000361739	c.T582C	p.G194G
11863	11863.mo	13413	A	G	0.0219262	0	3603	>15.0	76.5174	synonymous	ND5	ENST00000361567	c.A1077G	p.M359M
11863	11863.p1	8167	T	C	0.801608	0	4229	>15.0	1614.52	synonymous	COX2	ENST00000361739	c.T582C	p.G194G
11863	11863.p1	15923	A	G	0.0241742	0	4178	>15.0	101.143	tRNA	tRNA-Thr
11863	11863.s1	8167	T	C	0.0477475	0	3707	>15.0	223.703	synonymous	COX2	ENST00000361739	c.T582C	p.G194G
11868	11868.mo	14316	T	C	0.00329354	1	2429	7.30088	1.7246	nonsynonymous	ND6	ENST00000361681	c.A358G	p.S120G
11868	11868.p1	14316	T	C	0.0433355	0	3047	>15.0	167.244	nonsynonymous	ND6	ENST00000361681	c.A358G	p.S120G
11869	11869.mo	2701	G	A	0.0160535	0	4485	>15.0	57.7015	rRNA	RNR2
11872	11872.fa	16129	G	A	0.0193614	0	2944	>15.0	50.0961	D-loop	D-loop
11872	11872.mo	16129	G	A	0.00643883	1	2021	>15.0	5.75849	D-loop	D-loop
11872	11872.p1	16129	G	A	0.00589536	1	2714	>15.0	6.57225	D-loop	D-loop
11872	11872.s1	16129	G	A	0.00219877	1	2274	3.95376	0.527713	D-loop	D-loop
11872	11872.s1	16274	G	A	0.0289769	0	1692	>15.0	51.3849	D-loop	D-loop
11883	11883.fa	1578	A	G	0.029584	0	3245	>15.0	101.52	rRNA	RNR1
11883	11883.fa	4314	T	A	0.0785627	0	3285	>15.0	391.735	tRNA	tRNA-Ile
11883	11883.mo	2680	T	C	0.0270073	0	2740	>15.0	75.3879	rRNA	RNR2
11883	11883.s1	4232	T	C	0.0456034	0	4276	>15.0	251.524	nonsynonymous	ND1	ENST00000361390	c.T926C	p.I309T
11888	11888.mo	4435	A	G	0.128438	0	3636	>15.0	804.932	tRNA	tRNA-Met
11888	11888.p1	4435	A	G	0.258329	0	3662	>15.0	1966.87	tRNA	tRNA-Met
11888	11888.p1	15107	C	T	0.019469	0	3391	>15.0	58.1582	nonsynonymous	CYTB	ENST00000361789	c.C361T	p.L121F
11888	11888.s1	4435	A	G	0.168597	0	2331	>15.0	739.173	tRNA	tRNA-Met
11892	11892.fa	64	C	T	0.42709	0	1639	>15.0	1626.21	D-loop	D-loop
11892	11892.p1	3645	T	C	0.0229218	0	3272	>15.0	71.7979	synonymous	ND1	ENST00000361390	c.T339C	p.V113V
11895	11895.p1	16390	G	A	0.0344828	0	1218	>15.0	47.5607	D-loop	D-loop
11895	11895.s1	9861	T	C	0.0917639	0	3085	>15.0	440.164	nonsynonymous	COX3	ENST00000362079	c.T655C	p.F219L
11897	11897.p1	12315	G	A	0.0317259	0	3152	>15.0	111.721	tRNA	tRNA-Leu2
11901	11901.fa	6409	T	C	0.0162228	0	4130	>15.0	56.9564	nonsynonymous	COX1	ENST00000361624	c.T506C	p.I169T
11901	11901.mo	8580	C	T	0.0339073	0	3775	>15.0	142.825	synonymous	ATP6	ENST00000361899	c.C54T	p.P18P
11901	11901.mo	12164	G	A	0.185728	0	4092	>15.0	1431.67	tRNA	tRNA-His
11901	11901.p1	12164	G	A	0.462366	0	4465	>15.0	4864.74	tRNA	tRNA-His
11901	11901.s1	12164	G	A	0.196607	0	4009	>15.0	1525.01	tRNA	tRNA-His
11905	11905.p1	11317	A	G	0.0188302	0	3506	>15.0	57.2428	synonymous	ND4	ENST00000361381	c.A558G	p.L186L
11909	11909.s1	3460	G	A	0.109747	0	4157	>15.0	745.573	nonsynonymous	ND1	ENST00000361390	c.G154A	p.A52T
11916	11916.mo	4820	G	A	0.353345	0	2765	>15.0	2165.64	synonymous	ND2	ENST00000361453	c.G351A	p.E117E
11916	11916.p1	4820	G	A	0.0107817	1	3339	>15.0	23.0618	synonymous	ND2	ENST00000361453	c.G351A	p.E117E
11917	11917.fa	13064	T	C	0.0256018	0	2618	>15.0	66.74	nonsynonymous	ND5	ENST00000361567	c.T728C	p.V243A
11917	11917.fa	16148	C	T	0.0293073	0	2252	>15.0	74.2025	D-loop	D-loop
11918	11918.fa	6971	T	C	0.0694059	0	5405	>15.0	541.623	synonymous	COX1	ENST00000361624	c.T1068C	p.I356I
11918	11918.mo	204	T	C	0.186153	0	3482	>15.0	1238.66	D-loop	D-loop
11918	11918.p1	204	T	C	0.111702	0	2444	>15.0	455.875	D-loop	D-loop
11918	11918.s1	204	T	C	0.178425	0	3672	>15.0	1228.58	D-loop	D-loop
11919	11919.mo	6249	G	A	0.122418	0	2663	>15.0	552.113	nonsynonymous	COX1	ENST00000361624	c.G346A	p.A116T
11919	11919.mo	10981	C	T	0.0162474	0	1908	>15.0	24.9967	synonymous	ND4	ENST00000361381	c.C222T	p.P74P
11919	11919.p1	228	G	A	0.0298667	0	1875	>15.0	62.4331	D-loop	D-loop
11919	11919.s1	6249	G	A	0.235681	0	2584	>15.0	1224.47	nonsynonymous	COX1	ENST00000361624	c.G346A	p.A116T
11920	11920.s1	7797	T	C	0.05919	0	2568	>15.0	209.405	nonsynonymous	COX2	ENST00000361739	c.T212C	p.I71T
11922	11922.fa	16131	T	C	0.0437626	0	1988	>15.0	106.657	D-loop	D-loop
11924	11924.fa	204	T	C	0.883191	0	2106	>15.0	415.063	D-loop	D-loop
11924	11924.s1	204	T	C	0.00346021	1	2891	9.16675	2.30697	D-loop	D-loop
11924	11924.s1	4746	T	C	0.027027	0	4108	>15.0	113.116	nonsynonymous	ND2	ENST00000361453	c.T277C	p.Y93H
11928	11928.fa	6917	G	A	0.0484707	0	3858	>15.0	240.559	synonymous	COX1	ENST00000361624	c.G1014A	p.V338V
11931	11931.mo	114	C	T	0.905074	0	1222	>15.0	184.945	D-loop	D-loop
11931	11931.mo	195	T	C	0.584121	0	1587	>15.0	1524.47	D-loop	D-loop
11931	11931.p1	195	T	C	0.799201	0	2002	>15.0	773.652	D-loop	D-loop
11931	11931.s2	195	T	C	0.706726	0	2023	>15.0	1263.29	D-loop	D-loop
11933	11933.p1	16241	A	G	0.0414374	0	3089	>15.0	162.861	D-loop	D-loop
11933	11933.s1	9548	G	A	0.0307232	0	3679	>15.0	125.292	synonymous	COX3	ENST00000362079	c.G342A	p.G114G
11935	11935.fa	16126	T	C	0.0026824	1	1864	4.35611	0.781811	D-loop	D-loop
11935	11935.mo	980	T	C	0.0288462	0	2080	>15.0	68.7758	rRNA	RNR1
11935	11935.mo	9820	G	A	0.110783	0	2031	>15.0	374.692	nonsynonymous	COX3	ENST00000362079	c.G614A	p.G205E
11935	11935.p1	9820	G	A	0.0255591	0	3443	>15.0	90.5798	nonsynonymous	COX3	ENST00000362079	c.G614A	p.G205E
11935	11935.s1	9820	G	A	0.228276	0	3671	>15.0	1679.99	nonsynonymous	COX3	ENST00000362079	c.G614A	p.G205E
11935	11935.s1	13368	G	A	0.0172225	0	3659	>15.0	58.2623	synonymous	ND5	ENST00000361567	c.G1032A	p.G344G
11935	11935.s1	16126	T	C	0.0174962	0	3316	>15.0	48.5383	D-loop	D-loop
11939	11939.fa	826	A	G	0.01726	0	3708	>15.0	55.9751	rRNA	RNR1
11939	11939.mo	146	T	C	0.0681151	0	1703	>15.0	172.706	D-loop	D-loop
11939	11939.p1	12170	G	A	0.0196949	0	3605	>15.0	67.8619	tRNA	tRNA-His
11940	11940.fa	1289	G	A	0.0291448	0	4186	>15.0	131.224	rRNA	RNR1
11940	11940.mo	16263	T	C	0.229419	0	2393	>15.0	1098.77	D-loop	D-loop
11940	11940.p1	16263	T	C	0.170405	0	3433	>15.0	1098.97	D-loop	D-loop
11940	11940.s1	16263	T	C	0.358565	0	3818	>15.0	3038.78	D-loop	D-loop
11941	11941.mo	16093	T	C	0.0226667	0	4500	>15.0	99.3492	D-loop	D-loop
11942	11942.p1	14224	A	G	0.0515575	0	2795	>15.0	192.707	synonymous	ND6	ENST00000361681	c.T450C	p.R150R
11944	11944.mo	199	T	C	0.78485	0	1901	>15.0	817.751	D-loop	D-loop
11944	11944.mo	1709	G	A	0.223772	0	3155	>15.0	1410.6	rRNA	RNR2
11944	11944.mo	11152	T	C	0.186719	0	3043	>15.0	1079.04	synonymous	ND4	ENST00000361381	c.T393C	p.A131A
11944	11944.s1	199	T	C	0.883292	0	1628	>15.0	325.86	D-loop	D-loop
11944	11944.s1	1709	G	A	0.106392	0	2472	>15.0	426.12	rRNA	RNR2
11944	11944.s1	11152	T	C	0.101701	0	2704	>15.0	448.918	synonymous	ND4	ENST00000361381	c.T393C	p.A131A
11946	11946.s1	10053	A	G	0.0165543	0	4893	>15.0	65.9374	tRNA	tRNA-Gly
11948	11948.fa	93	A	G	0.0166429	0	2103	>15.0	28.5683	D-loop	D-loop
11948	11948.fa	16234	C	T	0.0426829	0	2789	>15.0	147.588	D-loop	D-loop
11948	11948.mo	5548	A	G	0.0215322	0	4412	>15.0	87.9011	tRNA	tRNA-Trp
11948	11948.mo	6810	G	A	0.031746	0	3906	>15.0	140.838	nonsynonymous	COX1	ENST00000361624	c.G907A	p.A303T
11948	11948.mo	9209	G	A	0.0394313	0	3728	>15.0	176.568	synonymous	COX3	ENST00000362079	c.G3A	p.M1M
11954	11954.mo	64	C	T	0.0764628	0	1504	>15.0	175.206	D-loop	D-loop
11954	11954.mo	146	T	C	0.00470465	1	1913	9.46434	2.98057	D-loop	D-loop
11954	11954.s1	146	T	C	0.0211187	0	1752	>15.0	33.8597	D-loop	D-loop
11957	11957.mo	9214	A	G	0.922578	0	2468	>15.0	293.089	nonsynonymous	COX3	ENST00000362079	c.A8G	p.H3R
11957	11957.p1	9214	A	G	0.695931	0	2654	>15.0	1734.77	nonsynonymous	COX3	ENST00000362079	c.A8G	p.H3R
11957	11957.s1	9214	A	G	0.875859	0	2474	>15.0	521.082	nonsynonymous	COX3	ENST00000362079	c.A8G	p.H3R
11963	11963.fa	2924	T	C	0.0252062	0	4364	>15.0	108.849	rRNA	RNR2
11963	11963.mo	234	A	G	0.0692472	0	2816	>15.0	281.326	D-loop	D-loop
11963	11963.s1	8114	G	A	0.0192024	0	3385	>15.0	59.8818	nonsynonymous	COX2	ENST00000361739	c.G529A	p.G177X
11963	11963.s1	8998	G	A	0.0178117	0	3537	>15.0	53.1884	nonsynonymous	ATP6	ENST00000361899	c.G472A	p.V158M
11964	11964.fa	1119	T	C	0.184902	0	3272	>15.0	1150.85	rRNA	RNR1
11964	11964.s1	14721	G	A	0.0490277	0	4835	>15.0	302.269	tRNA	tRNA-Glu
11966	11966.fa	1887	A	G	0.0222365	0	3103	>15.0	65.8172	rRNA	RNR2
11966	11966.fa	16124	T	C	0.0308155	0	2664	>15.0	91.1282	D-loop	D-loop
11966	11966.mo	9820	G	A	0.0194453	0	3137	>15.0	56.6994	nonsynonymous	COX3	ENST00000362079	c.G614A	p.G205E
11966	11966.mo	16124	T	C	0.00306279	1	2612	7.06256	4.38651	D-loop	D-loop
11969	11969.fa	3526	G	A	0.131903	0	2517	>15.0	582.735	nonsynonymous	ND1	ENST00000361390	c.G220A	p.A74T
11979	11979.mo	12345	G	A	0.0277681	0	2882	>15.0	86.5149	synonymous	ND5	ENST00000361567	c.G9A	p.M3M
11979	11979.mo	14022	A	G	0.00340651	1	2642	8.25912	2.03284	synonymous	ND5	ENST00000361567	c.A1686G	p.L562L
11979	11979.p1	7076	A	G	0.0201972	0	4159	>15.0	78.2838	synonymous	COX1	ENST00000361624	c.A1173G	p.G391G
11979	11979.s1	14022	A	G	0.0771745	0	3978	>15.0	455.997	synonymous	ND5	ENST00000361567	c.A1686G	p.L562L
11981	11981.fa	16265	A	G	0.0425688	0	2725	>15.0	143.808	D-loop	D-loop
11981	11981.s1	13617	T	C	0.0209378	0	3391	>15.0	64.7185	synonymous	ND5	ENST00000361567	c.T1281C	p.I427I
11982	11982.fa	2833	A	G	0.0248846	0	3898	>15.0	95.4586	rRNA	RNR2
11982	11982.mo	1047	A	G	0.0190555	0	3621	>15.0	60.1857	rRNA	RNR1
11982	11982.mo	9293	C	T	0.0110974	1	3244	>15.0	23.4743	synonymous	COX3	ENST00000362079	c.C87T	p.S29S
11982	11982.p1	5990	A	G	0.0171562	0	3847	>15.0	57.6732	synonymous	COX1	ENST00000361624	c.A87G	p.L29L
11982	11982.s1	2818	C	T	0.0408497	0	3673	>15.0	181.404	rRNA	RNR2
11982	11982.s1	9293	C	T	0.0373432	0	3509	>15.0	154.599	synonymous	COX3	ENST00000362079	c.C87T	p.S29S
11984	11984.s1	7846	A	G	0.0234775	0	4302	>15.0	96.9162	synonymous	COX2	ENST00000361739	c.A261G	p.T87T
11986	11986.fa	204	T	C	0.00229489	1	1743	3.3313	0.463476	D-loop	D-loop
11986	11986.mo	1629	A	G	0.027383	0	2885	>15.0	86.9144	tRNA	tRNA-Val
11986	11986.p1	204	T	C	0.0286344	0	2270	>15.0	72.8055	D-loop	D-loop
11986	11986.p1	16311	T	C	0.0357843	0	2041	>15.0	92.1102	D-loop	D-loop
11989	11989.fa	7080	T	C	0.0753564	0	2946	>15.0	325.218	nonsynonymous	COX1	ENST00000361624	c.T1177C	p.F393L
11989	11989.p1	2935	A	G	0.024543	0	3993	>15.0	98.8535	rRNA	RNR2
11989	11989.s1	13886	T	C	0.0258398	0	2709	>15.0	70.0023	nonsynonymous	ND5	ENST00000361567	c.T1550C	p.L517P
11990	11990.fa	204	T	C	0.00324792	1	2771	8.08282	1.90224	D-loop	D-loop
11990	11990.mo	204	T	C	0.00487465	1	2873	14.5396	4.80769	D-loop	D-loop
11990	11990.mo	8905	C	T	0.041931	0	3626	>15.0	186.516	nonsynonymous	ATP6	ENST00000361899	c.C379T	p.H127Y
11990	11990.mo	14880	T	C	0.0677471	0	3764	>15.0	368.079	nonsynonymous	CYTB	ENST00000361789	c.T134C	p.I45T
11990	11990.s1	204	T	C	0.0668127	0	1826	>15.0	176.688	D-loop	D-loop
11998	11998.fa	16129	G	A	0.00391965	1	2043	7.8725	2.16178	D-loop	D-loop
11998	11998.mo	204	T	C	0.00244998	1	2449	4.89873	0.793898	D-loop	D-loop
11998	11998.mo	16129	G	A	0.0331193	0	2959	>15.0	111.35	D-loop	D-loop
11998	11998.p1	1898	A	G	0.0451757	0	3586	>15.0	200.84	rRNA	RNR2
11998	11998.s1	204	T	C	0.0450589	0	1953	>15.0	113.981	D-loop	D-loop
11998	11998.s1	16129	G	A	0.00384123	1	2343	8.7053	2.37323	D-loop	D-loop
12001	12001.fa	8817	A	G	0.172981	0	2614	>15.0	838.56	synonymous	ATP6	ENST00000361899	c.A291G	p.Q97Q
12001	12001.mo	152	T	C	0.136787	0	1719	>15.0	416.87	D-loop	D-loop
12001	12001.mo	7093	T	C	0.0171863	0	2502	>15.0	35.6678	nonsynonymous	COX1	ENST00000361624	c.T1190C	p.F397S
12001	12001.mo	13942	A	T	0.0249027	0	2571	>15.0	63.0027	nonsynonymous	ND5	ENST00000361567	c.A1606T	p.T536S
12006	12006.fa	3639	A	G	0.212163	0	2156	>15.0	891.874	synonymous	ND1	ENST00000361390	c.A333G	p.L111L
12006	12006.fa	16239	C	T	0.109348	0	1765	>15.0	321.108	D-loop	D-loop
12006	12006.mo	13852	T	C	0.0366667	0	1800	>15.0	75.8638	nonsynonymous	ND5	ENST00000361567	c.T1516C	p.Y506H
12006	12006.mo	16172	T	C	0.0804734	0	1690	>15.0	207.814	D-loop	D-loop
12006	12006.p1	13852	T	C	0.00764256	1	3402	>15.0	13.1827	nonsynonymous	ND5	ENST00000361567	c.T1516C	p.Y506H
12007	12007.p1	16201	C	T	0.0357569	0	3356	>15.0	136.636	D-loop	D-loop
12007	12007.p1	16362	T	C	0.0193123	0	2123	>15.0	35.9906	D-loop	D-loop
12007	12007.s1	9139	G	A	0.0293066	0	4197	>15.0	129.579	nonsynonymous	ATP6	ENST00000361899	c.G613A	p.A205T
12007	12007.s1	16362	T	C	0.00348953	1	2006	6.63093	4.49212	D-loop	D-loop
12010	12010.mo	13535	A	G	0.0815851	0	2575	>15.0	318.084	nonsynonymous	ND5	ENST00000361567	c.A1199G	p.N400S
12010	12010.s1	13535	A	G	0.0878819	0	2913	>15.0	400.636	nonsynonymous	ND5	ENST00000361567	c.A1199G	p.N400S
12011	12011.fa	16172	T	C	0.0213297	0	4409	>15.0	98.3326	D-loop	D-loop
12011	12011.mo	10370	T	C	0.0195542	0	2557	>15.0	46.1276	synonymous	ND3	ENST00000361227	c.T312C	p.Y104Y
12014	12014.mo	251	G	A	0.0461422	0	2644	>15.0	155.364	D-loop	D-loop
12015	12015.s1	64	C	T	0.192807	0	2002	>15.0	765.216	D-loop	D-loop
12019	12019.fa	15442	A	G	0.0334251	0	2543	>15.0	96.3107	synonymous	CYTB	ENST00000361789	c.A696G	p.L232L
12019	12019.s1	16311	T	C	0.0402492	0	2087	>15.0	99.9329	D-loop	D-loop
12020	12020.fa	9377	A	G	0.518507	0	3161	>15.0	3631.09	synonymous	COX3	ENST00000362079	c.A171G	p.W57W
12020	12020.mo	8994	G	A	0.0179869	0	2891	>15.0	47.0881	synonymous	ATP6	ENST00000361899	c.G468A	p.L156L
12021	12021.fa	207	G	A	0.0446043	0	2780	>15.0	153.438	D-loop	D-loop
12021	12021.fa	16180	A	G	0.0980748	0	2753	>15.0	433.48	D-loop	D-loop
12029	12029.p1	12864	T	C	0.0280879	0	2777	>15.0	80.7622	synonymous	ND5	ENST00000361567	c.T528C	p.R176R
12030	12030.mo	16519	T	C	0.00369004	1	1355	5.01209	1.25428	D-loop	D-loop
12030	12030.p1	15347	C	T	0.0506481	0	5015	>15.0	333.542	nonsynonymous	CYTB	ENST00000361789	c.C601T	p.H201Y
12030	12030.p1	16519	T	C	0.00797569	1	2633	>15.0	10.9883	D-loop	D-loop
12030	12030.s1	16519	T	C	0.0473684	0	1710	>15.0	102.091	D-loop	D-loop
12032	12032.fa	244	A	G	0.224445	0	2299	>15.0	1029.12	D-loop	D-loop
12032	12032.fa	11087	T	C	0.132156	0	3057	>15.0	700.752	nonsynonymous	ND4	ENST00000361381	c.T328C	p.F110L
12032	12032.mo	6852	G	A	0.0319149	0	3290	>15.0	117.425	nonsynonymous	COX1	ENST00000361624	c.G949A	p.G317S
12033	12033.fa	16033	G	A	0.0366937	0	2589	>15.0	118.195	D-loop	D-loop
12033	12033.p1	8024	G	A	0.184537	0	3143	>15.0	1099.36	nonsynonymous	COX2	ENST00000361739	c.G439A	p.E147K
12036	12036.fa	189	A	G	0.00542636	1	1290	7.91896	2.66721	D-loop	D-loop
12036	12036.p1	189	A	G	0.0269424	0	1596	>15.0	43.7627	D-loop	D-loop
12037	12037.fa	3438	G	A	0.0855884	0	3178	>15.0	419.949	synonymous	ND1	ENST00000361390	c.G132A	p.G44G
12041	12041.fa	8862	A	G	0.138313	0	2169	>15.0	522.239	synonymous	ATP6	ENST00000361899	c.A336G	p.T112T
12041	12041.fa	12127	G	A	0.016081	0	3358	>15.0	46.287	synonymous	ND4	ENST00000361381	c.G1368A	p.G456G
12041	12041.mo	11314	A	G	0.0103753	1	4531	>15.0	29.3942	synonymous	ND4	ENST00000361381	c.A555G	p.E185E
12041	12041.mo	13942	A	G	0.265904	0	4197	>15.0	2327.6	nonsynonymous	ND5	ENST00000361567	c.A1606G	p.T536A
12041	12041.p1	3509	T	C	0.032586	0	3837	>15.0	143.518	nonsynonymous	ND1	ENST00000361390	c.T203C	p.I68T
12041	12041.p1	13942	A	G	0.78607	0	3621	>15.0	1549.54	nonsynonymous	ND5	ENST00000361567	c.A1606G	p.T536A
12041	12041.s1	11314	A	G	0.0263358	0	6569	>15.0	177.382	synonymous	ND4	ENST00000361381	c.A555G	p.E185E
12041	12041.s1	13942	A	G	0.0337023	0	6053	>15.0	233.072	nonsynonymous	ND5	ENST00000361567	c.A1606G	p.T536A
12044	12044.fa	16086	T	C	0.061906	0	3893	>15.0	335.031	D-loop	D-loop
12044	12044.mo	215	A	G	0.0293203	0	2251	>15.0	69.5433	D-loop	D-loop
12044	12044.p1	215	A	G	0.818763	0	2345	>15.0	806.843	D-loop	D-loop
12048	12048.fa	9635	A	T	0.697975	0	3407	>15.0	2205.64	synonymous	COX3	ENST00000362079	c.A429T	p.S143S
12051	12051.mo	14180	T	C	0.0271363	0	3464	>15.0	95.9531	nonsynonymous	ND6	ENST00000361681	c.A494G	p.Y165C
12051	12051.p1	16356	T	C	0.0483146	0	1780	>15.0	109.134	D-loop	D-loop
12051	12051.s1	16356	T	C	0.00755786	1	2117	>15.0	8.04479	D-loop	D-loop
12053	12053.fa	11404	A	G	0.124872	0	2924	>15.0	625.132	synonymous	ND4	ENST00000361381	c.A645G	p.W215W
12053	12053.s1	9413	C	T	0.0373423	0	3883	>15.0	167.811	synonymous	COX3	ENST00000362079	c.C207T	p.G69G
12053	12053.s1	14258	G	A	0.038017	0	3289	>15.0	148.619	nonsynonymous	ND6	ENST00000361681	c.C416T	p.P139L
12055	12055.fa	9010	G	A	0.335371	0	3763	>15.0	2768.56	nonsynonymous	ATP6	ENST00000361899	c.G484A	p.A162T
12055	12055.fa	13552	G	A	0.185046	0	3465	>15.0	1215.67	nonsynonymous	ND5	ENST00000361567	c.G1216A	p.A406T
12057	12057.mo	6638	T	C	0.169697	0	3465	>15.0	1095.93	synonymous	COX1	ENST00000361624	c.T735C	p.I245I
12060	12060.fa	16302	A	G	0.0404706	0	2125	>15.0	106.497	D-loop	D-loop
12060	12060.p1	7270	T	C	0.0346131	0	3438	>15.0	133.835	nonsynonymous	COX1	ENST00000361624	c.T1367C	p.V456A
12062	12062.fa	189	A	G	0.0617165	0	2074	>15.0	176.179	D-loop	D-loop
12062	12062.fa	14323	G	A	0.0187676	0	3197	>15.0	51.9559	synonymous	ND6	ENST00000361681	c.C351T	p.N117N
12062	12062.fa	15881	T	C	0.0306036	0	3529	>15.0	115.771	nonsynonymous	CYTB	ENST00000361789	c.T1135C	p.W379R
12062	12062.mo	189	A	G	0.00206016	1	2427	3.82331	0.452645	D-loop	D-loop
12062	12062.s1	13327	A	G	0.0169713	0	5362	>15.0	77.9852	nonsynonymous	ND5	ENST00000361567	c.A991G	p.T331A
12066	12066.mo	15317	G	A	0.0819954	0	3489	>15.0	432.759	nonsynonymous	CYTB	ENST00000361789	c.G571A	p.A191T
12066	12066.p1	15317	G	A	0.120529	0	4082	>15.0	828.208	nonsynonymous	CYTB	ENST00000361789	c.G571A	p.A191T
12070	12070.mo	228	G	A	0.108396	0	2252	>15.0	400.407	D-loop	D-loop
12070	12070.mo	9630	G	A	0.0169103	0	3489	>15.0	48.5456	nonsynonymous	COX3	ENST00000362079	c.G424A	p.V142M
12070	12070.p1	16390	G	A	0.109707	0	1504	>15.0	271.239	D-loop	D-loop
12070	12070.s1	9095	T	C	0.0290201	0	2931	>15.0	92.1764	nonsynonymous	ATP6	ENST00000361899	c.T569C	p.L190P
12070	12070.s1	13690	A	G	0.0473684	0	2280	>15.0	138.113	nonsynonymous	ND5	ENST00000361567	c.A1354G	p.N452D
12071	12071.fa	1952	T	C	0.042983	0	4653	>15.0	246.816	rRNA	RNR2
12071	12071.fa	14389	C	T	0.0502273	0	4400	>15.0	287.188	synonymous	ND6	ENST00000361681	c.G285A	p.G95G
12072	12072.p1	12508	G	A	0.0311124	0	3407	>15.0	117.36	nonsynonymous	ND5	ENST00000361567	c.G172A	p.D58N
12073	12073.p1	2852	C	T	0.0334347	0	4935	>15.0	183.509	rRNA	RNR2
12076	12076.mo	227	A	G	0.921041	0	2344	>15.0	274.87	D-loop	D-loop
12076	12076.mo	6659	A	T	0.0991132	0	3834	>15.0	617.443	synonymous	COX1	ENST00000361624	c.A756T	p.G252G
12076	12076.mo	14544	G	A	0.0457232	0	3215	>15.0	183.014	synonymous	ND6	ENST00000361681	c.C130T	p.L44L
12076	12076.s1	227	A	G	0.711042	0	2247	>15.0	1370.25	D-loop	D-loop
12076	12076.s1	14544	G	A	0.115777	0	3430	>15.0	664.545	synonymous	ND6	ENST00000361681	c.C130T	p.L44L
12078	12078.s1	3243	A	G	0.0229547	0	3400	>15.0	75.6767	tRNA	tRNA-Leu1
12083	12083.mo	8898	C	T	0.0360804	0	2439	>15.0	100.541	synonymous	ATP6	ENST00000361899	c.C372T	p.A124A
12083	12083.p1	8898	C	T	0.30058	0	2931	>15.0	1865.69	synonymous	ATP6	ENST00000361899	c.C372T	p.A124A
12086	12086.fa	12113	G	A	0.0184874	0	3570	>15.0	62.6927	nonsynonymous	ND4	ENST00000361381	c.G1354A	p.D452N
12086	12086.s1	15072	A	G	0.0463576	0	3474	>15.0	204.795	nonsynonymous	CYTB	ENST00000361789	c.A326G	p.Y109C
12090	12090.fa	5495	T	C	0.0548902	0	4008	>15.0	293.154	synonymous	ND2	ENST00000361453	c.T1026C	p.F342F
12090	12090.fa	6407	T	C	0.0207084	0	3671	>15.0	74.8852	synonymous	COX1	ENST00000361624	c.T504C	p.I168I
12090	12090.p1	5670	A	G	0.0236237	0	4869	>15.0	116.615	tRNA	tRNA-Asn
12090	12090.s1	11964	T	C	0.0177504	0	5352	>15.0	82.0449	nonsynonymous	ND4	ENST00000361381	c.T1205C	p.V402A
12090	12090.s1	16362	T	C	0.0984349	0	2429	>15.0	381.797	D-loop	D-loop
12091	12091.fa	204	T	C	0.00310973	1	2251	6.29912	1.38875	D-loop	D-loop
12091	12091.p1	204	T	C	0.0961098	0	2622	>15.0	402.673	D-loop	D-loop
12091	12091.s1	729	T	C	0.0270185	0	3183	>15.0	87.6281	rRNA	RNR1
12091	12091.s1	5485	T	C	0.0241074	0	3277	>15.0	78.6632	nonsynonymous	ND2	ENST00000361453	c.T1016C	p.I339T
12096	12096.fa	3116	C	T	0.0179353	0	4572	>15.0	69.4639	rRNA	RNR2
12096	12096.fa	5698	G	A	0.0229008	0	4454	>15.0	96.8086	tRNA	tRNA-Asn
12096	12096.fa	10754	A	G	0.0168157	0	4698	>15.0	67.7934	synonymous	ND4L	ENST00000361335	c.A285G	p.L95L
12096	12096.mo	7340	G	A	0.0818979	0	3309	>15.0	407.079	synonymous	COX1	ENST00000361624	c.G1437A	p.K479K
12096	12096.mo	16524	A	G	0.00966495	1	1552	>15.0	8.96299	D-loop	D-loop
12096	12096.p1	15575	G	A	0.103478	0	4571	>15.0	768.387	nonsynonymous	CYTB	ENST00000361789	c.G829A	p.A277T
12096	12096.p1	16524	A	G	0.0489152	0	2535	>15.0	158.025	D-loop	D-loop
12099	12099.fa	2075	T	C	0.0197193	0	2993	>15.0	52.3037	rRNA	RNR2
12099	12099.fa	6756	T	C	0.0204212	0	3136	>15.0	60.6489	nonsynonymous	COX1	ENST00000361624	c.T853C	p.F285L
12099	12099.fa	8032	C	T	0.0177362	0	3101	>15.0	47.3158	synonymous	COX2	ENST00000361739	c.C447T	p.P149P
12099	12099.p1	152	T	C	0.101768	0	1867	>15.0	307.003	D-loop	D-loop
12099	12099.s1	64	C	T	0.0169697	0	1650	>15.0	26.0536	D-loop	D-loop
12100	12100.mo	16524	A	G	0.173328	0	2677	>15.0	868.848	D-loop	D-loop
12100	12100.p1	16524	A	G	0.278086	0	2341	>15.0	1352.73	D-loop	D-loop
12100	12100.s1	16524	A	G	0.633556	0	1943	>15.0	1593.1	D-loop	D-loop
12101	12101.mo	10975	C	T	0.0146086	1	3628	>15.0	40.4289	synonymous	ND4	ENST00000361381	c.C216T	p.L72L
12101	12101.p1	10975	C	T	0.0685938	0	4082	>15.0	400.473	synonymous	ND4	ENST00000361381	c.C216T	p.L72L
12108	12108.fa	6605	A	C	0.0749513	0	3082	>15.0	349.828	synonymous	COX1	ENST00000361624	c.A702C	p.L234L
12111	12111.fa	9452	G	A	0.0382531	0	3138	>15.0	140.125	synonymous	COX3	ENST00000362079	c.G246A	p.G82G
12111	12111.p1	14258	G	A	0.0322004	0	2795	>15.0	98.4322	nonsynonymous	ND6	ENST00000361681	c.C416T	p.P139L
12113	12113.mo	16355	C	T	0.0978068	0	1688	>15.0	270.823	D-loop	D-loop
12113	12113.p1	16355	C	T	0.316836	0	2061	>15.0	1413.86	D-loop	D-loop
12113	12113.s1	16355	C	T	0.555352	0	1636	>15.0	1714.57	D-loop	D-loop
12115	12115.fa	16093	T	C	0.0670262	0	2597	>15.0	248.837	D-loop	D-loop
12117	12117.fa	6305	G	A	0.0510288	0	3646	>15.0	252.443	synonymous	COX1	ENST00000361624	c.G402A	p.G134G
12117	12117.fa	14279	G	A	0.0274105	0	3101	>15.0	87.1288	nonsynonymous	ND6	ENST00000361681	c.C395T	p.S132L
12117	12117.fa	16270	C	T	0.758242	0	637	>15.0	312.197	D-loop	D-loop
12117	12117.mo	6215	C	A	0.937135	0	4280	>15.0	378.428	synonymous	COX1	ENST00000361624	c.C312A	p.L104L
12117	12117.s1	1999	A	G	0.0206713	0	4499	>15.0	84.2743	rRNA	RNR2
12117	12117.s1	3261	A	G	0.0195185	0	4612	>15.0	79.4019	tRNA	tRNA-Leu1
12120	12120.mo	6924	G	A	0.0256978	0	4515	>15.0	120.501	nonsynonymous	COX1	ENST00000361624	c.G1021A	p.A341T
12120	12120.p1	3753	T	C	0.0413902	0	3166	>15.0	157.433	synonymous	ND1	ENST00000361390	c.T447C	p.I149I
12121	12121.fa	5822	G	A	0.0541038	0	2718	>15.0	197.009	tRNA	tRNA-Cys
12121	12121.fa	9140	C	T	0.185977	0	2668	>15.0	944.578	nonsynonymous	ATP6	ENST00000361899	c.C614T	p.A205V
12121	12121.fa	13053	C	T	0.0400943	0	2545	>15.0	130.147	synonymous	ND5	ENST00000361567	c.C717T	p.G239G
12130	12130.p1	14325	T	C	0.0377622	0	2863	>15.0	125.511	nonsynonymous	ND6	ENST00000361681	c.A349G	p.N117D
12130	12130.p1	15154	C	A	0.0788288	0	3108	>15.0	363.837	synonymous	CYTB	ENST00000361789	c.C408A	p.G136G
12130	12130.s1	8705	T	C	0.0356597	0	3927	>15.0	165.223	nonsynonymous	ATP6	ENST00000361899	c.T179C	p.M60T
12130	12130.s1	8972	T	C	0.0260364	0	3956	>15.0	106.318	nonsynonymous	ATP6	ENST00000361899	c.T446C	p.L149P
12132	12132.fa	14226	G	A	0.0249267	0	2729	>15.0	66.968	nonsynonymous	ND6	ENST00000361681	c.C448T	p.R150C
12132	12132.p1	4238	T	C	0.0164446	0	3527	>15.0	47.0557	nonsynonymous	ND1	ENST00000361390	c.T932C	p.I311T
12150	12150.mo	7570	A	G	0.734238	0	3759	>15.0	2071.57	tRNA	tRNA-Asp
12150	12150.p1	7543	A	G	0.0503855	0	3632	>15.0	241.565	tRNA	tRNA-Asp
12150	12150.p1	7570	A	G	0.619115	0	3547	>15.0	3051.83	tRNA	tRNA-Asp
12150	12150.s1	7570	A	G	0.66723	0	4144	>15.0	3026.25	tRNA	tRNA-Asp
12152	12152.fa	8959	G	A	0.0262476	0	3086	>15.0	81.5396	nonsynonymous	ATP6	ENST00000361899	c.G433A	p.E145K
12152	12152.mo	10493	T	C	0.0121715	1	3615	>15.0	30.3145	synonymous	ND4L	ENST00000361335	c.T24C	p.I8I
12152	12152.mo	11150	G	A	0.242109	0	3168	>15.0	1552.51	nonsynonymous	ND4	ENST00000361381	c.G391A	p.A131T
12152	12152.mo	13500	T	C	0.452481	0	3083	>15.0	3291.91	synonymous	ND5	ENST00000361567	c.T1164C	p.G388G
12152	12152.p1	10493	T	C	0.117546	0	3488	>15.0	688.753	synonymous	ND4L	ENST00000361335	c.T24C	p.I8I
12152	12152.p1	11150	G	A	0.0738095	0	2940	>15.0	315.888	nonsynonymous	ND4	ENST00000361381	c.G391A	p.A131T
12152	12152.p1	13500	T	C	0.249392	0	2879	>15.0	1463.66	synonymous	ND5	ENST00000361567	c.T1164C	p.G388G
12152	12152.s1	11150	G	A	0.132292	0	3138	>15.0	719.866	nonsynonymous	ND4	ENST00000361381	c.G391A	p.A131T
12152	12152.s1	13500	T	C	0.73205	0	3064	>15.0	1698.57	synonymous	ND5	ENST00000361567	c.T1164C	p.G388G
12153	12153.fa	152	T	C	0.00285307	1	2103	5.27008	3.86371	D-loop	D-loop
12153	12153.fa	2145	G	A	0.0329078	0	3527	>15.0	130.935	rRNA	RNR2
12153	12153.mo	152	T	C	0.0864138	0	2083	>15.0	274.717	D-loop	D-loop
12153	12153.mo	5277	T	C	0.0204906	0	3465	>15.0	64.0781	nonsynonymous	ND2	ENST00000361453	c.T808C	p.F270L
12153	12153.mo	6578	A	G	0.0940824	0	3667	>15.0	551.736	synonymous	COX1	ENST00000361624	c.A675G	p.G225G
12153	12153.p1	4838	T	C	0.0246645	0	2757	>15.0	66.6644	synonymous	ND2	ENST00000361453	c.T369C	p.P123P
12153	12153.s1	6578	A	G	0.0563847	0	3619	>15.0	277.456	synonymous	COX1	ENST00000361624	c.A675G	p.G225G
12157	12157.p1	14153	T	C	0.0233071	0	3175	>15.0	70.7811	nonsynonymous	ND6	ENST00000361681	c.A521G	p.N174S
12157	12157.p1	16264	C	T	0.0202703	0	2221	>15.0	43.3887	D-loop	D-loop
12160	12160.fa	8010	T	C	0.0302123	0	3674	>15.0	121.364	nonsynonymous	COX2	ENST00000361739	c.T425C	p.V142A
12160	12160.p1	14790	A	G	0.0319121	0	3823	>15.0	135.948	nonsynonymous	CYTB	ENST00000361789	c.A44G	p.N15S
12160	12160.s1	5565	A	G	0.0234962	0	5320	>15.0	119.988	tRNA	tRNA-Trp
12161	12161.mo	9261	A	G	0.162709	0	2864	>15.0	870.599	nonsynonymous	COX3	ENST00000362079	c.A55G	p.T19A
12161	12161.p1	9261	A	G	0.413672	0	3701	>15.0	3549.8	nonsynonymous	COX3	ENST00000362079	c.A55G	p.T19A
12162	12162.mo	4135	T	C	0.0637673	0	3748	>15.0	335.403	nonsynonymous	ND1	ENST00000361390	c.T829C	p.Y277H
12162	12162.mo	7442	T	C	0.0591017	0	4230	>15.0	347.309	synonymous	COX1	ENST00000361624	c.T1539C	p.S513S
12162	12162.mo	7844	A	G	0.0195593	0	4039	>15.0	69.7658	nonsynonymous	COX2	ENST00000361739	c.A259G	p.T87A
12162	12162.p1	7442	T	C	0.251512	0	3968	>15.0	2037.57	synonymous	COX1	ENST00000361624	c.T1539C	p.S513S
12162	12162.s1	7844	A	G	0.483234	0	3849	>15.0	4437.94	nonsynonymous	COX2	ENST00000361739	c.A259G	p.T87A
12163	12163.mo	215	A	G	0.0231499	0	2635	>15.0	58.1728	D-loop	D-loop
12163	12163.p1	16497	A	G	0.0216858	0	2444	>15.0	49.0899	D-loop	D-loop
12163	12163.s1	215	A	G	0.21979	0	2284	>15.0	996.376	D-loop	D-loop
12163	12163.s1	15897	G	A	0.037342	0	3401	>15.0	149.968	tRNA	tRNA-Thr
12170	12170.mo	152	T	C	0.756172	0	2634	>15.0	1297.7	D-loop	D-loop
12170	12170.mo	10959	T	C	0.0378925	0	2772	>15.0	122.18	nonsynonymous	ND4	ENST00000361381	c.T200C	p.M67T
12170	12170.p1	16086	T	C	0.0126172	1	2774	>15.0	24.6197	D-loop	D-loop
12170	12170.s1	152	T	C	0.813926	0	1709	>15.0	609.981	D-loop	D-loop
12170	12170.s1	16086	T	C	0.0165232	0	2905	>15.0	39.0369	D-loop	D-loop
12173	12173.fa	7909	C	T	0.187358	0	3085	>15.0	1091.81	synonymous	COX2	ENST00000361739	c.C324T	p.Y108Y
12173	12173.mo	3083	T	C	0.351926	0	3245	>15.0	2539.8	rRNA	RNR2
12173	12173.p1	3083	T	C	0.595047	0	4361	>15.0	4043.76	rRNA	RNR2
12173	12173.s1	3083	T	C	0.260485	0	4293	>15.0	2301.25	rRNA	RNR2
12175	12175.mo	748	G	A	0.605194	0	3042	>15.0	2843	rRNA	RNR1
12175	12175.mo	3421	G	A	0.0143541	1	2718	>15.0	35.7909	nonsynonymous	ND1	ENST00000361390	c.G115A	p.V39I
12175	12175.mo	14968	T	C	0.0124572	1	3211	>15.0	27.931	synonymous	CYTB	ENST00000361789	c.T222C	p.N74N
12175	12175.p1	3421	G	A	0.195715	0	4528	>15.0	1744.52	nonsynonymous	ND1	ENST00000361390	c.G115A	p.V39I
12175	12175.p1	14968	T	C	0.114791	0	5376	>15.0	1044.94	synonymous	CYTB	ENST00000361789	c.T222C	p.N74N
12175	12175.s1	748	G	A	0.591018	0	4164	>15.0	4012.68	rRNA	RNR1
12180	12180.mo	364	A	G	0.069176	0	1966	>15.0	197.051	D-loop	D-loop
12180	12180.mo	16126	T	C	0.0375209	0	2985	>15.0	131.639	D-loop	D-loop
12180	12180.s1	10353	G	A	0.0421962	0	3936	>15.0	200.882	nonsynonymous	ND3	ENST00000361227	c.G295A	p.A99T
12185	12185.fa	14693	A	G	0.0218481	0	2792	>15.0	56.6904	tRNA	tRNA-Glu
12185	12185.p1	16144	T	C	0.0654113	0	2019	>15.0	188.07	D-loop	D-loop
12187	12187.fa	9909	T	C	0.0167794	0	3695	>15.0	53.7896	nonsynonymous	COX3	ENST00000362079	c.T703C	p.F235L
12187	12187.p1	8870	T	C	0.0348606	0	3013	>15.0	121.4	nonsynonymous	ATP6	ENST00000361899	c.T344C	p.M115T
12189	12189.fa	14996	G	A	0.160233	0	3783	>15.0	1117.57	nonsynonymous	CYTB	ENST00000361789	c.G250A	p.A84T
12189	12189.s1	3826	T	C	0.0212202	0	3016	>15.0	58.6966	synonymous	ND1	ENST00000361390	c.T520C	p.L174L
12197	12197.s1	8014	A	G	0.0482281	0	3754	>15.0	231.54	synonymous	COX2	ENST00000361739	c.A429G	p.V143V
12197	12197.s1	15924	A	G	0.0399608	0	4079	>15.0	193.411	tRNA	tRNA-Thr
12201	12201.fa	66	G	A	0.0276577	0	1157	>15.0	32.9234	D-loop	D-loop
12201	12201.fa	16093	T	C	0.0178763	0	2797	>15.0	42.2879	D-loop	D-loop
12201	12201.mo	3264	T	C	0.0516274	0	4455	>15.0	304.519	tRNA	tRNA-Leu1
12201	12201.s1	7258	T	C	0.145224	0	5433	>15.0	1394.38	nonsynonymous	COX1	ENST00000361624	c.T1355C	p.I452T
12202	12202.fa	13269	A	G	0.273861	0	2086	>15.0	1188.07	synonymous	ND5	ENST00000361567	c.A933G	p.G311G
12202	12202.s1	207	G	A	0.93481	0	1580	>15.0	144.261	D-loop	D-loop
12204	12204.p1	6890	A	G	0.0326055	0	3438	>15.0	123.093	synonymous	COX1	ENST00000361624	c.A987G	p.G329G
12204	12204.p1	10000	G	A	0.0579792	0	3553	>15.0	285.848	tRNA	tRNA-Gly
12206	12206.mo	3621	T	C	0.0202939	0	2859	>15.0	52.1119	synonymous	ND1	ENST00000361390	c.T315C	p.I105I
12206	12206.mo	7645	T	C	0.0216561	0	3140	>15.0	65.9245	synonymous	COX2	ENST00000361739	c.T60C	p.L20L
12206	12206.mo	10217	A	G	0.0246792	0	3040	>15.0	73.5457	synonymous	ND3	ENST00000361227	c.A159G	p.M53M
12206	12206.mo	12870	C	T	0.0187983	0	2980	>15.0	48.5301	synonymous	ND5	ENST00000361567	c.C534T	p.G178G
12206	12206.mo	16104	C	T	0.941592	0	2688	>15.0	212.282	D-loop	D-loop
12206	12206.mo	16256	C	T	0.0167513	0	1970	>15.0	29.9983	D-loop	D-loop
12206	12206.mo	16352	T	C	0.0182927	0	1312	>15.0	23.5036	D-loop	D-loop
12206	12206.p1	3621	T	C	0.0155669	0	4304	>15.0	52.8483	synonymous	ND1	ENST00000361390	c.T315C	p.I105I
12206	12206.p1	7645	T	C	0.016775	0	4771	>15.0	71.5081	synonymous	COX2	ENST00000361739	c.T60C	p.L20L
12206	12206.p1	10217	A	G	0.0195946	0	4441	>15.0	76.8959	synonymous	ND3	ENST00000361227	c.A159G	p.M53M
12206	12206.p1	12870	C	T	0.0142889	1	4549	>15.0	48.9966	synonymous	ND5	ENST00000361567	c.C534T	p.G178G
12206	12206.p1	14698	G	A	0.0569718	0	4512	>15.0	345.674	tRNA	tRNA-Glu
12206	12206.p1	16256	C	T	0.0102956	1	3011	>15.0	19.2933	D-loop	D-loop
12206	12206.p1	16352	T	C	0.00775946	1	2062	>15.0	8.20455	D-loop	D-loop
12210	12210.fa	189	A	G	0.252373	0	2318	>15.0	1214.63	D-loop	D-loop
12210	12210.fa	8382	C	T	0.880597	0	4021	>15.0	809.01	nonsynonymous	ATP8	ENST00000361851	c.C17T	p.T6I
12210	12210.mo	16241	A	G	0.0450549	0	1820	>15.0	104.555	D-loop	D-loop
12210	12210.p1	16241	A	G	0.131075	0	2037	>15.0	470.533	D-loop	D-loop
12210	12210.s1	7454	G	A	0.0195591	0	3221	>15.0	55.6358	tRNA	tRNA-Ser1
12210	12210.s1	16241	A	G	0.078607	0	2011	>15.0	237.434	D-loop	D-loop
12212	12212.mo	11150	G	A	0.468958	0	2706	>15.0	3050.8	nonsynonymous	ND4	ENST00000361381	c.G391A	p.A131T
12212	12212.mo	11599	A	G	0.0115952	1	2846	>15.0	22.0951	synonymous	ND4	ENST00000361381	c.A840G	p.T280T
12212	12212.p1	11150	G	A	0.580947	0	3737	>15.0	3646.34	nonsynonymous	ND4	ENST00000361381	c.G391A	p.A131T
12212	12212.s1	7356	G	A	0.0662785	0	4467	>15.0	422.732	nonsynonymous	COX1	ENST00000361624	c.G1453A	p.V485M
12212	12212.s1	11150	G	A	0.741584	0	4218	>15.0	2236.64	nonsynonymous	ND4	ENST00000361381	c.G391A	p.A131T
12212	12212.s1	11599	A	G	0.088628	0	4344	>15.0	612.936	synonymous	ND4	ENST00000361381	c.A840G	p.T280T
12219	12219.fa	4058	C	A	0.028157	0	3516	>15.0	103.001	nonsynonymous	ND1	ENST00000361390	c.C752A	p.S251Y
12219	12219.fa	4643	G	A	0.0497473	0	3759	>15.0	239.689	synonymous	ND2	ENST00000361453	c.G174A	p.K58K
12219	12219.mo	9213	C	A	0.0139057	1	3309	>15.0	34.1662	nonsynonymous	COX3	ENST00000362079	c.C7A	p.H3N
12219	12219.s1	9213	C	A	0.133865	0	4512	>15.0	1054.28	nonsynonymous	COX3	ENST00000362079	c.C7A	p.H3N
12220	12220.mo	6480	G	A	0.055342	0	3903	>15.0	292.925	nonsynonymous	COX1	ENST00000361624	c.G577A	p.V193I
12220	12220.mo	7403	A	G	0.208797	0	3684	>15.0	1500.44	synonymous	COX1	ENST00000361624	c.A1500G	p.P500P
12220	12220.mo	13872	A	G	0.0669352	0	3227	>15.0	310.043	synonymous	ND5	ENST00000361567	c.A1536G	p.K512K
12220	12220.p1	13872	A	G	0.220126	0	2385	>15.0	1035.87	synonymous	ND5	ENST00000361567	c.A1536G	p.K512K
12220	12220.s1	6480	G	A	0.0454045	0	3635	>15.0	210.904	nonsynonymous	COX1	ENST00000361624	c.G577A	p.V193I
12220	12220.s1	7403	A	G	0.902906	0	3131	>15.0	479.935	synonymous	COX1	ENST00000361624	c.A1500G	p.P500P
12221	12221.p1	16309	A	G	0.947886	0	2341	>15.0	161.846	D-loop	D-loop
12223	12223.fa	146	T	C	0.0509649	0	2022	>15.0	142.086	D-loop	D-loop
12223	12223.fa	9268	C	G	0.0241588	0	3478	>15.0	84.5984	nonsynonymous	COX3	ENST00000362079	c.C62G	p.A21G
12223	12223.fa	16129	G	A	0.00244755	1	2860	5.61713	0.924437	D-loop	D-loop
12223	12223.fa	16293	A	G	0.00334635	1	1794	5.66135	1.32248	D-loop	D-loop
12223	12223.mo	146	T	C	0.00280112	1	1785	4.44448	2.66398	D-loop	D-loop
12223	12223.mo	2763	T	C	0.0279635	0	3290	>15.0	96.67	rRNA	RNR2
12223	12223.mo	16129	G	A	0.0174706	0	2633	>15.0	38.468	D-loop	D-loop
12223	12223.mo	16293	A	G	0.838941	0	1814	>15.0	543.085	D-loop	D-loop
12223	12223.p1	251	G	A	0.0185629	0	3340	>15.0	53.4054	D-loop	D-loop
12223	12223.p1	3850	G	A	0.0516335	0	4377	>15.0	296.346	nonsynonymous	ND1	ENST00000361390	c.G544A	p.A182T
12223	12223.p1	16293	A	G	0.924347	0	2605	>15.0	297.924	D-loop	D-loop
12223	12223.s1	3290	T	C	0.0242567	0	3834	>15.0	99.4668	tRNA	tRNA-Leu1
12223	12223.s1	16293	A	G	0.661267	0	2037	>15.0	1521.23	D-loop	D-loop
12224	12224.fa	6787	T	C	0.0216529	0	3279	>15.0	68.6971	nonsynonymous	COX1	ENST00000361624	c.T884C	p.V295A
12224	12224.mo	1718	A	G	0.0194175	0	2987	>15.0	54.0227	rRNA	RNR2
12225	12225.fa	64	C	T	0.0217244	0	1473	>15.0	31.044	D-loop	D-loop
12225	12225.fa	9445	G	A	0.0261927	0	3208	>15.0	87.469	nonsynonymous	COX3	ENST00000362079	c.G239A	p.R80Q
12225	12225.s1	2980	T	C	0.0353251	0	2662	>15.0	109.529	rRNA	RNR2
12225	12225.s1	14790	A	G	0.0174813	0	2803	>15.0	40.9893	nonsynonymous	CYTB	ENST00000361789	c.A44G	p.N15S
12227	12227.mo	16153	G	A	0.00343214	1	3205	9.98036	2.50998	D-loop	D-loop
12227	12227.s1	16153	G	A	0.193367	0	3015	>15.0	1113.05	D-loop	D-loop
12228	12228.fa	15300	T	C	0.457206	0	2734	>15.0	2953.08	nonsynonymous	CYTB	ENST00000361789	c.T554C	p.L185S
12228	12228.mo	534	C	T	0.0678622	0	2844	>15.0	273.748	D-loop	D-loop
12228	12228.s1	228	G	A	0.0211921	0	2265	>15.0	43.9958	D-loop	D-loop
12228	12228.s1	534	C	T	0.165207	0	2627	>15.0	791.599	D-loop	D-loop
12228	12228.s1	1415	G	A	0.0718016	0	3064	>15.0	317.555	rRNA	RNR1
12229	12229.p1	1822	T	C	0.023665	0	3296	>15.0	78.0896	rRNA	RNR2
12231	12231.fa	4396	T	C	0.0354491	0	4175	>15.0	170.957	tRNA	tRNA-Gln
12233	12233.s1	189	A	G	0.0192753	0	2595	>15.0	49.7868	D-loop	D-loop
12235	12235.mo	4048	G	A	0.33122	0	3312	>15.0	2379.53	nonsynonymous	ND1	ENST00000361390	c.G742A	p.D248N
12235	12235.mo	4944	A	G	0.0809339	0	3856	>15.0	473.003	nonsynonymous	ND2	ENST00000361453	c.A475G	p.I159V
12235	12235.p1	4048	G	A	0.189452	0	2977	>15.0	1068.44	nonsynonymous	ND1	ENST00000361390	c.G742A	p.D248N
12235	12235.s1	4944	A	G	0.3308	0	3026	>15.0	2198.71	nonsynonymous	ND2	ENST00000361453	c.A475G	p.I159V
12237	12237.fa	204	T	C	0.00354296	1	2258	7.54138	1.90437	D-loop	D-loop
12237	12237.mo	204	T	C	0.0123869	1	2099	>15.0	18.0962	D-loop	D-loop
12237	12237.mo	5315	A	G	0.0119151	1	3441	>15.0	27.8978	synonymous	ND2	ENST00000361453	c.A846G	p.M282M
12237	12237.mo	6480	G	A	0.050901	0	3164	>15.0	210.968	nonsynonymous	COX1	ENST00000361624	c.G577A	p.V193I
12237	12237.mo	8901	A	G	0.0267296	0	2544	>15.0	68.9775	synonymous	ATP6	ENST00000361899	c.A375G	p.L125L
12237	12237.mo	10238	T	C	0.014273	1	3363	>15.0	36.1603	synonymous	ND3	ENST00000361227	c.T180C	p.I60I
12237	12237.mo	12501	G	A	0.0161007	0	3419	>15.0	44.1439	synonymous	ND5	ENST00000361567	c.G165A	p.M55M
12237	12237.mo	12997	G	A	0.0669828	0	3374	>15.0	322.242	nonsynonymous	ND5	ENST00000361567	c.G661A	p.A221T
12237	12237.mo	16172	T	C	0.0162463	0	2339	>15.0	30.64	D-loop	D-loop
12237	12237.mo	16355	C	T	0.0204943	0	1659	>15.0	36.6462	D-loop	D-loop
12237	12237.p1	204	T	C	0.0251748	0	2145	>15.0	53.4064	D-loop	D-loop
12237	12237.p1	5315	A	G	0.0164213	0	3533	>15.0	47.0219	synonymous	ND2	ENST00000361453	c.A846G	p.M282M
12237	12237.p1	5522	G	A	0.0533432	0	4068	>15.0	290.752	tRNA	tRNA-Trp
12237	12237.p1	8901	A	G	0.0254301	0	2675	>15.0	67.5426	synonymous	ATP6	ENST00000361899	c.A375G	p.L125L
12237	12237.p1	10238	T	C	0.0188515	0	3449	>15.0	56.4059	synonymous	ND3	ENST00000361227	c.T180C	p.I60I
12237	12237.p1	12501	G	A	0.0107223	1	3544	>15.0	24.2599	synonymous	ND5	ENST00000361567	c.G165A	p.M55M
12237	12237.p1	16172	T	C	0.0136577	1	2343	>15.0	23.534	D-loop	D-loop
12237	12237.s1	204	T	C	0.0104449	1	2585	>15.0	16.9573	D-loop	D-loop
12237	12237.s1	5315	A	G	0.0155264	0	4123	>15.0	52.386	synonymous	ND2	ENST00000361453	c.A846G	p.M282M
12237	12237.s1	8901	A	G	0.0209125	0	3156	>15.0	60.1279	synonymous	ATP6	ENST00000361899	c.A375G	p.L125L
12237	12237.s1	10238	T	C	0.00875061	1	4114	>15.0	20.1193	synonymous	ND3	ENST00000361227	c.T180C	p.I60I
12237	12237.s1	12501	G	A	0.0151775	0	4086	>15.0	51.2328	synonymous	ND5	ENST00000361567	c.G165A	p.M55M
12237	12237.s1	16172	T	C	0.00790106	1	2911	>15.0	11.9524	D-loop	D-loop
12238	12238.fa	204	T	C	0.00446927	1	2686	12.1337	3.7644	D-loop	D-loop
12238	12238.fa	3005	A	G	0.562862	0	3803	>15.0	3875.49	rRNA	RNR2
12238	12238.mo	204	T	C	0.00684105	1	2485	>15.0	7.91174	D-loop	D-loop
12238	12238.p1	204	T	C	0.141285	0	3363	>15.0	845.059	D-loop	D-loop
12241	12241.mo	16117	T	C	0.0164857	0	2487	>15.0	36.2794	D-loop	D-loop
12241	12241.p1	16117	T	C	0.107968	0	3288	>15.0	582.552	D-loop	D-loop
12241	12241.s1	16117	T	C	0.0636704	0	3471	>15.0	307.225	D-loop	D-loop
12246	12246.p1	14320	A	G	0.0277406	0	2992	>15.0	85.5007	synonymous	ND6	ENST00000361681	c.T354C	p.F118F
12247	12247.p1	16086	T	C	0.0271307	0	3649	>15.0	101.048	D-loop	D-loop
12247	12247.s1	4928	T	C	0.0206022	0	3786	>15.0	73.5519	synonymous	ND2	ENST00000361453	c.T459C	p.L153L
12247	12247.s1	5027	C	T	0.0203482	0	4424	>15.0	80.9637	synonymous	ND2	ENST00000361453	c.C558T	p.H186H
12247	12247.s1	16362	T	C	0.0177134	0	1863	>15.0	27.7848	D-loop	D-loop
12250	12250.fa	8292	G	A	0.729118	0	3448	>15.0	1945.37	intergenic	intergenic
12250	12250.mo	8260	T	C	0.873181	0	3367	>15.0	732.177	synonymous	COX2	ENST00000361739	c.T675C	p.F225F
12250	12250.p1	8260	T	C	0.644054	0	3759	>15.0	2966.2	synonymous	COX2	ENST00000361739	c.T675C	p.F225F
12250	12250.s1	8260	T	C	0.789552	0	4022	>15.0	1650.04	synonymous	COX2	ENST00000361739	c.T675C	p.F225F
12250	12250.s1	16311	T	C	0.0457433	0	2361	>15.0	134.479	D-loop	D-loop
12252	12252.mo	1961	A	G	0.0188373	0	3079	>15.0	59.2447	rRNA	RNR2
12252	12252.mo	12142	A	G	0.229807	0	2959	>15.0	1369.27	tRNA	tRNA-His
12252	12252.p1	12142	A	G	0.38721	0	3409	>15.0	3004.29	tRNA	tRNA-His
12252	12252.s1	146	T	C	0.927839	0	2439	>15.0	257.429	D-loop	D-loop
12252	12252.s1	195	T	C	0.120068	0	2940	>15.0	613.327	D-loop	D-loop
12252	12252.s1	12142	A	G	0.431853	0	3962	>15.0	4017.52	tRNA	tRNA-His
12255	12255.p1	1019	A	G	0.0228111	0	4340	>15.0	96.7794	rRNA	RNR1
12255	12255.p1	6481	T	C	0.0800745	0	4296	>15.0	516.264	nonsynonymous	COX1	ENST00000361624	c.T578C	p.V193A
12257	12257.mo	8020	G	A	0.00917975	1	3378	>15.0	17.9004	synonymous	COX2	ENST00000361739	c.G435A	p.P145P
12257	12257.mo	8648	G	A	0.0374961	0	3227	>15.0	140.25	nonsynonymous	ATP6	ENST00000361899	c.G122A	p.R41Q
12257	12257.mo	15346	G	A	0.00448862	1	3119	14.0625	4.41225	synonymous	CYTB	ENST00000361789	c.G600A	p.L200L
12257	12257.p1	8020	G	A	0.187602	0	3694	>15.0	1320.86	synonymous	COX2	ENST00000361739	c.G435A	p.P145P
12257	12257.p1	8648	G	A	0.19647	0	3457	>15.0	1300.54	nonsynonymous	ATP6	ENST00000361899	c.G122A	p.R41Q
12257	12257.p1	15346	G	A	0.118606	0	3128	>15.0	619.524	synonymous	CYTB	ENST00000361789	c.G600A	p.L200L
12261	12261.mo	12599	T	C	0.0300505	0	3960	>15.0	129.622	nonsynonymous	ND5	ENST00000361567	c.T263C	p.M88T
12261	12261.s1	10510	T	C	0.0584884	0	2633	>15.0	208.32	nonsynonymous	ND4L	ENST00000361335	c.T41C	p.I14T
12271	12271.p1	1763	A	G	0.0168616	0	3677	>15.0	50.9402	rRNA	RNR2
12271	12271.p1	9386	T	C	0.0251883	0	3851	>15.0	95.9555	synonymous	COX3	ENST00000362079	c.T180C	p.D60D
12274	12274.fa	9880	T	C	0.118189	0	4021	>15.0	810.406	nonsynonymous	COX3	ENST00000362079	c.T674C	p.F225S
12274	12274.fa	16293	A	G	0.0191499	0	2141	>15.0	35.8467	D-loop	D-loop
12274	12274.p1	189	A	G	0.0599688	0	2568	>15.0	218.995	D-loop	D-loop
12274	12274.s1	9128	T	C	0.118059	0	3998	>15.0	787.181	nonsynonymous	ATP6	ENST00000361899	c.T602C	p.I201T
12275	12275.fa	9615	T	C	0.0448223	0	3235	>15.0	186.942	synonymous	COX3	ENST00000362079	c.T409C	p.L137L
12275	12275.fa	16129	G	A	0.0332927	0	2463	>15.0	93.842	D-loop	D-loop
12275	12275.mo	150	C	T	0.0932945	0	2058	>15.0	299.655	D-loop	D-loop
12279	12279.fa	16234	C	T	0.91789	0	3337	>15.0	416.893	D-loop	D-loop
12279	12279.mo	14440	A	G	0.292091	0	3831	>15.0	2370.02	synonymous	ND6	ENST00000361681	c.T234C	p.Y78Y
12279	12279.p1	14440	A	G	0.099197	0	4234	>15.0	676.133	synonymous	ND6	ENST00000361681	c.T234C	p.Y78Y
12279	12279.s1	1415	G	A	0.0428456	0	2475	>15.0	128.976	rRNA	RNR1
12279	12279.s1	14440	A	G	0.0368123	0	2472	>15.0	104.756	synonymous	ND6	ENST00000361681	c.T234C	p.Y78Y
12279	12279.s1	16021	C	T	0.0229036	0	2707	>15.0	58.8476	tRNA	tRNA-Pro
12281	12281.p1	5075	T	C	0.0236554	0	4016	>15.0	91.4607	synonymous	ND2	ENST00000361453	c.T606C	p.I202I
12285	12285.fa	4258	A	G	0.0629655	0	2954	>15.0	257.655	nonsynonymous	ND1	ENST00000361390	c.A952G	p.T318A
12285	12285.fa	9629	A	G	0.0392562	0	3388	>15.0	162.771	synonymous	COX3	ENST00000362079	c.A423G	p.G141G
12285	12285.mo	5344	T	C	0.00595474	1	2519	>15.0	6.21594	nonsynonymous	ND2	ENST00000361453	c.T875C	p.F292S
12285	12285.p1	198	C	T	0.0200445	0	2245	>15.0	43.1781	D-loop	D-loop
12285	12285.p1	5344	T	C	0.0812899	0	2977	>15.0	368.7	nonsynonymous	ND2	ENST00000361453	c.T875C	p.F292S
12290	12290.fa	8342	G	A	0.0180668	0	3322	>15.0	51.0089	tRNA	tRNA-Lys
12290	12290.fa	16301	C	T	0.0442387	0	1944	>15.0	111.817	D-loop	D-loop
12290	12290.s1	152	T	C	0.0256783	0	2064	>15.0	55.8447	D-loop	D-loop
12295	12295.mo	709	G	A	0.00355745	1	2812	9.28087	2.39322	rRNA	RNR1
12295	12295.p1	152	T	C	0.0175131	0	2855	>15.0	41.8634	D-loop	D-loop
12295	12295.s1	709	G	A	0.0177407	0	3833	>15.0	57.2971	rRNA	RNR1
12296	12296.mo	6275	A	G	0.0135308	1	3918	>15.0	38.7778	synonymous	COX1	ENST00000361624	c.A372G	p.T124T
12296	12296.mo	12622	G	A	0.00564016	1	3546	>15.0	7.89654	nonsynonymous	ND5	ENST00000361567	c.G286A	p.V96I
12296	12296.mo	13930	A	G	0.0174556	0	3381	>15.0	49.3187	nonsynonymous	ND5	ENST00000361567	c.A1594G	p.I532V
12296	12296.p1	2120	G	A	0.0228683	0	3064	>15.0	66.3955	rRNA	RNR2
12296	12296.p1	12622	G	A	0.0437461	0	3246	>15.0	186.025	nonsynonymous	ND5	ENST00000361567	c.G286A	p.V96I
12296	12296.s1	6275	A	G	0.218641	0	3724	>15.0	1600.1	synonymous	COX1	ENST00000361624	c.A372G	p.T124T
12296	12296.s1	9531	A	G	0.0179545	0	3119	>15.0	48.3427	nonsynonymous	COX3	ENST00000362079	c.A325G	p.T109A
12296	12296.s1	15391	C	T	0.0241109	0	3320	>15.0	80.6451	synonymous	CYTB	ENST00000361789	c.C645T	p.S215S
12297	12297.mo	15043	G	A	0.0199775	0	3554	>15.0	63.3268	synonymous	CYTB	ENST00000361789	c.G297A	p.G99G
12297	12297.mo	16291	C	T	0.682992	0	1858	>15.0	1284.55	D-loop	D-loop
12297	12297.p1	15043	G	A	0.11131	0	3360	>15.0	613.668	synonymous	CYTB	ENST00000361789	c.G297A	p.G99G
12297	12297.p1	16291	C	T	0.585487	0	1819	>15.0	1747.29	D-loop	D-loop
12297	12297.s1	16291	C	T	0.781542	0	1712	>15.0	735.274	D-loop	D-loop
12299	12299.fa	195	T	C	0.0161943	0	1729	>15.0	22.54	D-loop	D-loop
12299	12299.fa	5374	T	C	0.0498351	0	2729	>15.0	176.416	nonsynonymous	ND2	ENST00000361453	c.T905C	p.I302T
12299	12299.fa	6746	C	T	0.0396767	0	2723	>15.0	127.817	synonymous	COX1	ENST00000361624	c.C843T	p.G281G
12299	12299.p1	14173	T	C	0.0591732	0	3701	>15.0	303.356	synonymous	ND6	ENST00000361681	c.A501G	p.V167V
12300	12300.mo	12121	T	C	0.0814237	0	2051	>15.0	250.423	synonymous	ND4	ENST00000361381	c.T1362C	p.I454I
12300	12300.mo	16311	T	C	0.0174672	0	1145	>15.0	16.7237	D-loop	D-loop
12300	12300.p1	4092	G	A	0.0190966	0	2724	>15.0	45.4039	synonymous	ND1	ENST00000361390	c.G786A	p.K262K
12300	12300.p1	12121	T	C	0.190574	0	2907	>15.0	1067.41	synonymous	ND4	ENST00000361381	c.T1362C	p.I454I
12300	12300.s1	12121	T	C	0.0209699	0	3815	>15.0	75.9532	synonymous	ND4	ENST00000361381	c.T1362C	p.I454I
12300	12300.s1	13014	A	G	0.0182588	0	3779	>15.0	58.9624	synonymous	ND5	ENST00000361567	c.A678G	p.Q226Q
12301	12301.fa	13569	T	C	0.030229	0	3275	>15.0	105.603	synonymous	ND5	ENST00000361567	c.T1233C	p.I411I
12301	12301.s1	235	A	G	0.199043	0	2507	>15.0	969.286	D-loop	D-loop
12302	12302.fa	16213	G	A	0.0353518	0	2858	>15.0	114.508	D-loop	D-loop
12303	12303.fa	204	T	C	0.00352526	1	2554	8.38468	2.12831	D-loop	D-loop
12303	12303.mo	204	T	C	0.0233831	0	2010	>15.0	49.9838	D-loop	D-loop
12304	12304.mo	9221	A	G	0.862745	0	2091	>15.0	507.577	synonymous	COX3	ENST00000362079	c.A15G	p.S5S
12304	12304.p1	9221	A	G	0.713228	0	2971	>15.0	1809.72	synonymous	COX3	ENST00000362079	c.A15G	p.S5S
12304	12304.p1	13681	A	G	0.0313563	0	2648	>15.0	89.8334	nonsynonymous	ND5	ENST00000361567	c.A1345G	p.T449A
12308	12308.mo	954	C	T	0.0186382	0	4024	>15.0	70.6832	rRNA	RNR1
12308	12308.p1	954	C	T	0.201357	0	2801	>15.0	1091.67	rRNA	RNR1
12308	12308.s1	15072	A	G	0.0553885	0	3991	>15.0	293.662	nonsynonymous	CYTB	ENST00000361789	c.A326G	p.Y109C
12314	12314.fa	204	T	C	0.0527745	0	2577	>15.0	180.825	D-loop	D-loop
12314	12314.fa	7507	A	G	0.0213429	0	4170	>15.0	81.8399	tRNA	tRNA-Ser1
12314	12314.fa	13386	T	C	0.0931301	0	4135	>15.0	606.557	synonymous	ND5	ENST00000361567	c.T1050C	p.L350L
12314	12314.mo	204	T	C	0.0030896	1	1942	5.46573	1.17888	D-loop	D-loop
12314	12314.mo	6933	T	C	0.0172807	0	3067	>15.0	47.0577	nonsynonymous	COX1	ENST00000361624	c.T1030C	p.F344L
12314	12314.p1	16180	A	G	0.031658	0	3064	>15.0	105.383	D-loop	D-loop
12314	12314.s1	11380	A	G	0.0259301	0	4436	>15.0	115.174	synonymous	ND4	ENST00000361381	c.A621G	p.M207M
12316	12316.p1	2864	T	C	0.0223018	0	3632	>15.0	78.9565	rRNA	RNR2
12316	12316.s1	9902	C	T	0.214356	0	4068	>15.0	1727.47	synonymous	COX3	ENST00000362079	c.C696T	p.H232H
12316	12316.s1	16294	C	T	0.0300785	0	2294	>15.0	73.455	D-loop	D-loop
12317	12317.p1	10876	A	G	0.946618	0	3297	>15.0	239.997	synonymous	ND4	ENST00000361381	c.A117G	p.L39L
12317	12317.s1	16293	A	G	0.0188679	0	1803	>15.0	29.517	D-loop	D-loop
12318	12318.mo	151	C	T	0.169949	0	2743	>15.0	870.59	D-loop	D-loop
12318	12318.p1	151	C	T	0.691329	0	2514	>15.0	1693.96	D-loop	D-loop
12318	12318.p1	12236	G	A	0.0186057	0	4463	>15.0	73.4508	tRNA	tRNA-Ser2
12318	12318.s1	151	C	T	0.63026	0	2234	>15.0	1852.71	D-loop	D-loop
12318	12318.s1	12234	A	G	0.0454864	0	4287	>15.0	242.333	tRNA	tRNA-Ser2
12318	12318.s1	15024	G	A	0.023601	0	4111	>15.0	99.2564	nonsynonymous	CYTB	ENST00000361789	c.G278A	p.C93Y
12320	12320.fa	2582	A	G	0.0356506	0	3366	>15.0	139.471	rRNA	RNR2
12320	12320.mo	234	A	G	0.111051	0	1837	>15.0	337.508	D-loop	D-loop
12320	12320.p1	6185	T	C	0.0179752	0	3783	>15.0	60.6428	synonymous	COX1	ENST00000361624	c.T282C	p.F94F
12321	12321.mo	5243	C	T	0.0289808	0	3071	>15.0	101.294	synonymous	ND2	ENST00000361453	c.C774T	p.T258T
12321	12321.p1	16390	G	A	0.029431	0	1529	>15.0	50.4738	D-loop	D-loop
12325	12325.p1	2366	G	A	0.0279915	0	4681	>15.0	141.418	rRNA	RNR2
12329	12329.s1	9909	T	C	0.131717	0	5527	>15.0	1265.81	nonsynonymous	COX3	ENST00000362079	c.T703C	p.F235L
12331	12331.fa	5262	G	A	0.0312813	0	3996	>15.0	135.163	nonsynonymous	ND2	ENST00000361453	c.G793A	p.A265T
12331	12331.mo	3861	A	G	0.0799792	0	3851	>15.0	459.39	synonymous	ND1	ENST00000361390	c.A555G	p.W185W
12331	12331.mo	16304	T	C	0.134265	0	2361	>15.0	559.457	D-loop	D-loop
12331	12331.p1	3861	A	G	0.0225612	0	3150	>15.0	66.9406	synonymous	ND1	ENST00000361390	c.A555G	p.W185W
12331	12331.p1	16304	T	C	0.0528678	0	2006	>15.0	141.679	D-loop	D-loop
12331	12331.s1	3861	A	G	0.310253	0	4116	>15.0	2752.19	synonymous	ND1	ENST00000361390	c.A555G	p.W185W
12334	12334.p1	146	T	C	0.0199248	0	2660	>15.0	50.1921	D-loop	D-loop
12334	12334.s1	11852	G	A	0.0194119	0	3503	>15.0	59.8375	nonsynonymous	ND4	ENST00000361381	c.G1093A	p.A365T
12335	12335.mo	12223	A	G	0.181792	0	3482	>15.0	1193.39	tRNA	tRNA-Ser2
12335	12335.p1	12223	A	G	0.0505425	0	3504	>15.0	229.091	tRNA	tRNA-Ser2
12335	12335.s1	3544	A	G	0.0328379	0	2894	>15.0	104.698	nonsynonymous	ND1	ENST00000361390	c.A238G	p.T80A
12335	12335.s1	12223	A	G	0.0623013	0	3146	>15.0	273.583	tRNA	tRNA-Ser2
12335	12335.s1	16348	C	T	0.0215278	0	1440	>15.0	28.6179	D-loop	D-loop
12340	12340.fa	13813	G	A	0.0171331	0	1752	>15.0	24.8462	nonsynonymous	ND5	ENST00000361567	c.G1477A	p.V493I
12340	12340.mo	7069	T	C	0.0707547	0	2121	>15.0	218.53	nonsynonymous	COX1	ENST00000361624	c.T1166C	p.I389T
12340	12340.p1	3274	A	G	0.0201005	0	2587	>15.0	46.5132	tRNA	tRNA-Leu1
12340	12340.s1	7069	T	C	0.0280236	0	2713	>15.0	78.6175	nonsynonymous	COX1	ENST00000361624	c.T1166C	p.I389T
12341	12341.fa	13749	C	T	0.269172	0	2634	>15.0	1480.56	synonymous	ND5	ENST00000361567	c.C1413T	p.N471N
12341	12341.fa	15773	G	A	0.0541311	0	3861	>15.0	275.611	nonsynonymous	CYTB	ENST00000361789	c.G1027A	p.V343M
12343	12343.fa	11310	A	G	0.0172806	0	2199	>15.0	31.6064	nonsynonymous	ND4	ENST00000361381	c.A551G	p.Q184R
12345	12345.mo	5619	G	A	0.018101	0	3149	>15.0	48.5029	tRNA	tRNA-Ala
12345	12345.mo	7904	A	G	0.123912	0	3334	>15.0	710.55	nonsynonymous	COX2	ENST00000361739	c.A319G	p.T107A
12345	12345.s1	7904	A	G	0.0714286	0	3978	>15.0	421.852	nonsynonymous	COX2	ENST00000361739	c.A319G	p.T107A
12346	12346.s1	1336	G	A	0.0521934	0	3123	>15.0	215.34	rRNA	RNR1
12347	12347.mo	7984	G	A	0.0216292	0	3560	>15.0	74.2154	synonymous	COX2	ENST00000361739	c.G399A	p.L133L
12347	12347.mo	14007	A	G	0.0105294	1	3419	>15.0	22.7244	synonymous	ND5	ENST00000361567	c.A1671G	p.W557W
12347	12347.s1	14007	A	G	0.116641	0	3920	>15.0	773.619	synonymous	ND5	ENST00000361567	c.A1671G	p.W557W
12351	12351.fa	9205	T	C	0.0730561	0	2765	>15.0	301.114	nonsynonymous	ATP6	ENST00000361899	c.T679C	p.X227Q
12351	12351.mo	9077	T	C	0.287869	0	3248	>15.0	1981.32	nonsynonymous	ATP6	ENST00000361899	c.T551C	p.I184T
12351	12351.p1	9077	T	C	0.204593	0	3353	>15.0	1333.29	nonsynonymous	ATP6	ENST00000361899	c.T551C	p.I184T
12351	12351.p1	15183	T	C	0.0216975	0	3134	>15.0	65.979	nonsynonymous	CYTB	ENST00000361789	c.T437C	p.I146T
12356	12356.s1	16292	C	T	0.123986	0	2589	>15.0	557.558	D-loop	D-loop
12358	12358.p1	13145	G	A	0.0335059	0	3284	>15.0	122.179	nonsynonymous	ND5	ENST00000361567	c.G809A	p.S270N
12359	12359.mo	236	T	C	0.200247	0	3241	>15.0	1260.19	D-loop	D-loop
12359	12359.p1	236	T	C	0.0281587	0	4084	>15.0	121.181	D-loop	D-loop
12359	12359.s1	236	T	C	0.729102	0	3231	>15.0	1818.59	D-loop	D-loop
12360	12360.fa	1555	A	G	0.108921	0	3856	>15.0	688.385	rRNA	RNR1
12360	12360.mo	13683	C	T	0.202237	0	3219	>15.0	1256.24	synonymous	ND5	ENST00000361567	c.C1347T	p.T449T
12360	12360.mo	15115	T	C	0.0192673	0	3685	>15.0	62.2565	synonymous	CYTB	ENST00000361789	c.T369C	p.T123T
12360	12360.p1	13683	C	T	0.034164	0	2488	>15.0	95.12	synonymous	ND5	ENST00000361567	c.C1347T	p.T449T
12360	12360.s1	15115	T	C	0.0247086	0	4290	>15.0	106.981	synonymous	CYTB	ENST00000361789	c.T369C	p.T123T
12361	12361.fa	6259	A	G	0.0444149	0	3760	>15.0	205.806	nonsynonymous	COX1	ENST00000361624	c.A356G	p.E119G
12361	12361.fa	6330	G	A	0.0569456	0	3477	>15.0	271.498	nonsynonymous	COX1	ENST00000361624	c.G427A	p.V143M
12363	12363.mo	10524	A	G	0.00221198	1	5426	8.68791	1.2836	nonsynonymous	ND4L	ENST00000361335	c.A55G	p.M19V
12363	12363.s1	10524	A	G	0.0355082	0	4506	>15.0	182.692	nonsynonymous	ND4L	ENST00000361335	c.A55G	p.M19V
12366	12366.fa	16325	T	C	0.0217391	0	2070	>15.0	41.7263	D-loop	D-loop
12367	12367.fa	8999	T	C	0.723493	0	3367	>15.0	1952.86	nonsynonymous	ATP6	ENST00000361899	c.T473C	p.V158A
12367	12367.fa	14129	C	T	0.0324324	0	2960	>15.0	105.289	nonsynonymous	ND5	ENST00000361567	c.C1793T	p.T598I
12367	12367.fa	16270	C	T	0.239091	0	2200	>15.0	1088.99	D-loop	D-loop
12367	12367.p1	6899	G	A	0.129901	0	2525	>15.0	567.446	synonymous	COX1	ENST00000361624	c.G996A	p.M332M
12367	12367.s1	16259	C	T	0.0388386	0	2652	>15.0	120.949	D-loop	D-loop
12368	12368.p1	274	A	G	0.0322581	0	5146	>15.0	184.667	D-loop	D-loop
12369	12369.fa	12128	T	C	0.0236566	0	2960	>15.0	67.3937	nonsynonymous	ND4	ENST00000361381	c.T1369C	p.F457L
12369	12369.fa	12981	C	T	0.554093	0	3115	>15.0	3261.97	synonymous	ND5	ENST00000361567	c.C645T	p.G215G
12369	12369.mo	8251	G	A	0.30092	0	2499	>15.0	1602.34	synonymous	COX2	ENST00000361739	c.G666A	p.G222G
12369	12369.p1	8251	G	A	0.288154	0	4509	>15.0	2744.74	synonymous	COX2	ENST00000361739	c.G666A	p.G222G
12369	12369.p1	13477	G	A	0.0173215	0	4734	>15.0	74.2335	nonsynonymous	ND5	ENST00000361567	c.G1141A	p.A381T
12369	12369.s1	152	T	C	0.0259139	0	2161	>15.0	56.0697	D-loop	D-loop
12369	12369.s1	8251	G	A	0.550136	0	3321	>15.0	3505.93	synonymous	COX2	ENST00000361739	c.G666A	p.G222G
12369	12369.s1	14476	G	A	0.0169005	0	3136	>15.0	43.5962	synonymous	ND6	ENST00000361681	c.C198T	p.V66V
12370	12370.fa	4219	G	A	0.104016	0	3039	>15.0	508.747	nonsynonymous	ND1	ENST00000361390	c.G913A	p.V305I
12370	12370.fa	16214	C	T	0.0781129	0	1294	>15.0	149.579	D-loop	D-loop
12370	12370.mo	16297	T	C	0.362996	0	1990	>15.0	1612.54	D-loop	D-loop
12370	12370.p1	12207	G	A	0.0222625	0	3863	>15.0	86.5636	tRNA	tRNA-Ser2
12370	12370.p1	16297	T	C	0.348207	0	2398	>15.0	1847.56	D-loop	D-loop
12370	12370.s1	5094	A	G	0.150389	0	4762	>15.0	1279.23	nonsynonymous	ND2	ENST00000361453	c.A625G	p.I209V
12370	12370.s1	15752	A	G	0.023753	0	4631	>15.0	106.093	nonsynonymous	CYTB	ENST00000361789	c.A1006G	p.T336A
12372	12372.mo	11841	T	A	0.0169558	0	5072	>15.0	70.8568	nonsynonymous	ND4	ENST00000361381	c.T1082A	p.L361Q
12373	12373.mo	10373	G	A	0.0491263	0	3033	>15.0	191.857	synonymous	ND3	ENST00000361227	c.G315A	p.E105E
12373	12373.p1	10373	G	A	0.0646001	0	4227	>15.0	385.951	synonymous	ND3	ENST00000361227	c.G315A	p.E105E
12375	12375.mo	3749	T	C	0.0139256	1	4166	>15.0	43.1127	nonsynonymous	ND1	ENST00000361390	c.T443C	p.I148T
12375	12375.p1	3749	T	C	0.0210505	0	4988	>15.0	97.6266	nonsynonymous	ND1	ENST00000361390	c.T443C	p.I148T
12375	12375.p1	7890	A	G	0.0203471	0	5014	>15.0	100.694	nonsynonymous	COX2	ENST00000361739	c.A305G	p.H102R
12377	12377.fa	16129	G	A	0.00498546	1	2409	12.6788	4.21455	D-loop	D-loop
12377	12377.mo	16129	G	A	0.109244	0	2856	>15.0	527.948	D-loop	D-loop
12377	12377.p1	16129	G	A	0.0507055	0	2269	>15.0	148.361	D-loop	D-loop
12377	12377.s1	16129	G	A	0.0388043	0	3480	>15.0	161.758	D-loop	D-loop
12378	12378.fa	822	G	A	0.0231959	0	1940	>15.0	42.9519	rRNA	RNR1
12378	12378.s1	5302	T	C	0.0193345	0	2224	>15.0	37.767	nonsynonymous	ND2	ENST00000361453	c.T833C	p.I278T
12380	12380.fa	8745	A	G	0.0436975	0	2976	>15.0	159.289	synonymous	ATP6	ENST00000361899	c.A219G	p.V73V
12380	12380.mo	93	A	G	0.0620422	0	2321	>15.0	206.516	D-loop	D-loop
12380	12380.mo	1932	G	A	0.021549	0	4688	>15.0	96.261	rRNA	RNR2
12380	12380.p1	93	A	G	0.218717	0	1902	>15.0	842.137	D-loop	D-loop
12380	12380.s1	93	A	G	0.309742	0	1201	>15.0	814.046	D-loop	D-loop
12381	12381.mo	8979	T	C	0.0188218	0	4091	>15.0	66.7688	synonymous	ATP6	ENST00000361899	c.T453C	p.I151I
12381	12381.mo	9229	A	G	0.0463085	0	3780	>15.0	223.825	nonsynonymous	COX3	ENST00000362079	c.A23G	p.Y8C
12381	12381.p1	234	A	G	0.0333839	0	2636	>15.0	97.6053	D-loop	D-loop
12381	12381.p1	8979	T	C	0.2693	0	3316	>15.0	1855.09	synonymous	ATP6	ENST00000361899	c.T453C	p.I151I
12381	12381.s1	8979	T	C	0.0561205	0	2655	>15.0	198.848	synonymous	ATP6	ENST00000361899	c.T453C	p.I151I
12381	12381.s1	9229	A	G	0.00620636	1	2580	>15.0	6.87144	nonsynonymous	COX3	ENST00000362079	c.A23G	p.Y8C
12382	12382.mo	3607	G	A	0.0319238	0	3571	>15.0	124.26	nonsynonymous	ND1	ENST00000361390	c.G301A	p.G101S
12382	12382.s1	16247	A	G	0.0181213	0	2705	>15.0	41.7183	D-loop	D-loop
12383	12383.fa	12732	T	C	0.23477	0	2807	>15.0	1323.57	synonymous	ND5	ENST00000361567	c.T396C	p.V132V
12383	12383.mo	2015	G	A	0.0660171	0	4106	>15.0	384.066	rRNA	RNR2
12383	12383.mo	14933	T	C	0.020891	0	3973	>15.0	75.5795	nonsynonymous	CYTB	ENST00000361789	c.T187C	p.F63L
12383	12383.s1	2015	G	A	0.00729201	1	3017	>15.0	10.7644	rRNA	RNR2
12385	12385.p1	16129	G	A	0.0575221	0	3164	>15.0	253.842	D-loop	D-loop
12388	12388.p1	10460	T	C	0.0161638	0	3712	>15.0	48.2534	tRNA	tRNA-Arg
12388	12388.s1	16265	A	C	0.0211907	0	2974	>15.0	57.7428	D-loop	D-loop
12390	12390.p1	199	T	C	0.0222372	0	2968	>15.0	61.8256	D-loop	D-loop
12394	12394.fa	14727	T	C	0.394068	0	2596	>15.0	2328.7	tRNA	tRNA-Glu
12396	12396.s1	11686	C	T	0.0400641	0	4992	>15.0	237.538	synonymous	ND4	ENST00000361381	c.C927T	p.F309F
12399	12399.p1	6806	A	C	0.0167642	0	3758	>15.0	51.6116	synonymous	COX1	ENST00000361624	c.A903C	p.T301T
12401	12401.fa	16239	C	T	0.0219612	0	1958	>15.0	43.0356	D-loop	D-loop
12401	12401.fa	16519	T	C	0.0243531	0	1314	>15.0	31.2	D-loop	D-loop
12401	12401.p1	16239	C	T	0.0194363	0	2058	>15.0	35.2194	D-loop	D-loop
12403	12403.mo	13656	T	C	0.0274282	0	3099	>15.0	87.1521	synonymous	ND5	ENST00000361567	c.T1320C	p.L440L
12405	12405.fa	228	G	A	0.0621837	0	2766	>15.0	240.306	D-loop	D-loop
12405	12405.fa	9655	G	A	0.0189744	0	3900	>15.0	64.4157	nonsynonymous	COX3	ENST00000362079	c.G449A	p.S150N
12405	12405.p1	8589	A	G	0.0268737	0	3350	>15.0	94.4832	synonymous	ATP6	ENST00000361899	c.A63G	p.V21V
12405	12405.s1	16093	T	C	0.0201069	0	3929	>15.0	70.6749	D-loop	D-loop
12409	12409.s1	11437	T	C	0.234002	0	4188	>15.0	1977.22	synonymous	ND4	ENST00000361381	c.T678C	p.A226A
12412	12412.p1	16145	G	A	0.0133607	1	4867	>15.0	50.1918	D-loop	D-loop
12412	12412.s1	16145	G	A	0.0342408	0	3563	>15.0	139.631	D-loop	D-loop
12415	12415.fa	204	T	C	0.0571573	0	1978	>15.0	151.713	D-loop	D-loop
12415	12415.mo	204	T	C	0.002003	1	1998	3.1116	0.337265	D-loop	D-loop
12418	12418.p1	16365	C	T	0.0570902	0	1086	>15.0	83.2086	D-loop	D-loop
12420	12420.fa	16093	T	C	0.0029703	1	4042	10.1122	2.22	D-loop	D-loop
12420	12420.mo	8258	T	C	0.041507	0	3132	>15.0	159.38	nonsynonymous	COX2	ENST00000361739	c.T673C	p.F225L
12420	12420.s1	16093	T	C	0.878369	0	4195	>15.0	869.123	D-loop	D-loop
12424	12424.mo	9116	T	C	0.00903775	1	3762	>15.0	19.4267	nonsynonymous	ATP6	ENST00000361899	c.T590C	p.I197T
12424	12424.p1	7757	G	A	0.10611	0	3667	>15.0	630.797	nonsynonymous	COX2	ENST00000361739	c.G172A	p.A58T
12424	12424.p1	9116	T	C	0.368148	0	4433	>15.0	3669.58	nonsynonymous	ATP6	ENST00000361899	c.T590C	p.I197T
12426	12426.mo	5561	T	C	0.229301	0	3720	>15.0	1708.36	tRNA	tRNA-Trp
12426	12426.s1	5561	T	C	0.0271493	0	4864	>15.0	134.77	tRNA	tRNA-Trp
12430	12430.fa	146	T	C	0.0272109	0	2058	>15.0	57.2287	D-loop	D-loop
12430	12430.fa	4092	G	A	0.116222	0	3261	>15.0	638.348	synonymous	ND1	ENST00000361390	c.G786A	p.K262K
12434	12434.mo	16213	G	A	0.533667	0	1797	>15.0	1978.23	D-loop	D-loop
12434	12434.p1	16213	G	A	0.411227	0	2298	>15.0	2175.33	D-loop	D-loop
12434	12434.s1	10652	T	C	0.0186246	0	3490	>15.0	56.0792	synonymous	ND4L	ENST00000361335	c.T183C	p.I61I
12434	12434.s1	16213	G	A	0.694814	0	2333	>15.0	1528.38	D-loop	D-loop
12437	12437.fa	629	T	C	0.0423592	0	3730	>15.0	194.456	tRNA	tRNA-Phe
12438	12438.mo	15116	A	G	0.0577586	0	2321	>15.0	182.018	nonsynonymous	CYTB	ENST00000361789	c.A370G	p.M124V
12438	12438.s1	13792	C	T	0.0194601	0	1593	>15.0	30.2889	synonymous	ND5	ENST00000361567	c.C1456T	p.L486L
12438	12438.s1	15116	A	G	0.0660754	0	2255	>15.0	212.571	nonsynonymous	CYTB	ENST00000361789	c.A370G	p.M124V
12440	12440.fa	11887	G	A	0.0517241	0	3597	>15.0	244.568	synonymous	ND4	ENST00000361381	c.G1128A	p.L376L
12440	12440.fa	16129	G	A	0.451051	0	3330	>15.0	3562.6	D-loop	D-loop
12440	12440.mo	16129	G	A	0.00306654	1	3262	8.67155	1.94278	D-loop	D-loop
12440	12440.p1	16274	G	A	0.0158287	0	2148	>15.0	27.051	D-loop	D-loop
12440	12440.s1	9755	G	A	0.0181932	0	3189	>15.0	52.4524	synonymous	COX3	ENST00000362079	c.G549A	p.E183E
12440	12440.s1	16274	G	A	0.353625	0	1807	>15.0	1422.27	D-loop	D-loop
12444	12444.mo	8519	G	A	0.0245445	0	3953	>15.0	94.8952	nonsynonymous	ATP8	ENST00000361851	c.G154A	p.E52K
12447	12447.fa	1283	A	G	0.0165503	0	3867	>15.0	52.0923	rRNA	RNR1
12447	12447.fa	14900	G	A	0.18993	0	3833	>15.0	1416.8	nonsynonymous	CYTB	ENST00000361789	c.G154A	p.A52T
12449	12449.p1	9545	A	G	0.0348415	0	4134	>15.0	167.334	synonymous	COX3	ENST00000362079	c.A339G	p.G113G
12451	12451.p1	15244	A	G	0.0242169	0	3802	>15.0	89.482	synonymous	CYTB	ENST00000361789	c.A498G	p.G166G
12451	12451.p1	15597	T	C	0.0195455	0	4400	>15.0	75.9223	nonsynonymous	CYTB	ENST00000361789	c.T851C	p.V284A
12456	12456.p1	7375	A	G	0.0167118	0	4429	>15.0	60.5277	nonsynonymous	COX1	ENST00000361624	c.A1472G	p.N491S
12457	12457.p1	4541	G	A	0.0317415	0	3497	>15.0	120.718	synonymous	ND2	ENST00000361453	c.G72A	p.S24S
12460	12460.fa	16519	T	C	0.0210689	0	1946	>15.0	40.4596	D-loop	D-loop
12462	12462.mo	11914	G	A	0.277742	0	3065	>15.0	1794.78	synonymous	ND4	ENST00000361381	c.G1155A	p.T385T
12462	12462.p1	11914	G	A	0.252459	0	3050	>15.0	1562.56	synonymous	ND4	ENST00000361381	c.G1155A	p.T385T
12462	12462.s1	7142	T	C	0.0181668	0	3635	>15.0	58.0373	synonymous	COX1	ENST00000361624	c.T1239C	p.H413H
12462	12462.s1	11914	G	A	0.0783939	0	3138	>15.0	367.71	synonymous	ND4	ENST00000361381	c.G1155A	p.T385T
12467	12467.fa	215	A	G	0.0353485	0	3027	>15.0	121.306	D-loop	D-loop
12467	12467.p1	4429	G	A	0.0230997	0	3724	>15.0	81.9355	tRNA	tRNA-Met
12467	12467.p1	9193	C	T	0.020913	0	3922	>15.0	74.705	nonsynonymous	ATP6	ENST00000361899	c.C667T	p.H223Y
12467	12467.p1	9565	G	A	0.01931	0	3884	>15.0	65.8329	nonsynonymous	COX3	ENST00000362079	c.G359A	p.G120D
12467	12467.p1	16352	T	C	0.0206125	0	1698	>15.0	31.6744	D-loop	D-loop
12469	12469.p1	13191	T	C	0.025915	0	3744	>15.0	100.106	synonymous	ND5	ENST00000361567	c.T855C	p.T285T
12473	12473.fa	2863	T	C	0.020552	0	3406	>15.0	68.1143	rRNA	RNR2
12478	12478.mo	4712	C	A	0.017497	0	3372	>15.0	49.3765	synonymous	ND2	ENST00000361453	c.C243A	p.S81S
12480	12480.mo	16196	G	A	0.219914	0	3033	>15.0	1332.51	D-loop	D-loop
12480	12480.s1	16172	T	C	0.0166889	0	2996	>15.0	40.8688	D-loop	D-loop
12480	12480.s1	16196	G	A	0.103425	0	3007	>15.0	507.981	D-loop	D-loop
12481	12481.mo	8557	G	A	0.00412294	1	2669	10.8121	3.15437	nonsynonymous	ATP6,ATP8	ENST00000361899	c.G31A	p.A11T
12481	12481.p1	8557	G	A	0.0667331	0	2008	>15.0	189.067	nonsynonymous	ATP6,ATP8	ENST00000361899	c.G31A	p.A11T
12484	12484.s1	10500	G	A	0.0195585	0	3580	>15.0	61.8168	nonsynonymous	ND4L	ENST00000361335	c.G31A	p.A11T
12492	12492.mo	8269	G	A	0.587333	0	3001	>15.0	2854.65	synonymous	COX2	ENST00000361739	c.G684A	p.X228X
12492	12492.mo	16196	G	A	0.0395502	0	2579	>15.0	123.565	D-loop	D-loop
12492	12492.p1	8269	G	A	0.652506	0	3014	>15.0	2304.7	synonymous	COX2	ENST00000361739	c.G684A	p.X228X
12492	12492.s1	8269	G	A	0.523336	0	4221	>15.0	4788.3	synonymous	COX2	ENST00000361739	c.G684A	p.X228X
12493	12493.fa	64	C	T	0.228571	0	1925	>15.0	944.407	D-loop	D-loop
12494	12494.mo	3652	A	G	0.042043	0	3213	>15.0	167.136	nonsynonymous	ND1	ENST00000361390	c.A346G	p.I116V
12497	12497.fa	3208	C	T	0.0808625	0	3339	>15.0	413.026	rRNA	RNR2
12497	12497.fa	10403	A	G	0.0265252	0	3771	>15.0	101.112	synonymous	ND3	ENST00000361227	c.A345G	p.E115E
12497	12497.p1	1257	T	C	0.0208437	0	4031	>15.0	76.4103	rRNA	RNR1
12498	12498.fa	2478	G	A	0.0331318	0	4139	>15.0	166.838	rRNA	RNR2
12498	12498.p1	15191	T	C	0.0248162	0	3264	>15.0	88.5668	synonymous	CYTB	ENST00000361789	c.T445C	p.L149L
12499	12499.s1	7150	T	C	0.0238569	0	4527	>15.0	106.345	nonsynonymous	COX1	ENST00000361624	c.T1247C	p.I416T
12510	12510.fa	16129	G	A	0.00991649	1	1916	>15.0	14.4994	D-loop	D-loop
12510	12510.mo	16093	T	C	0.102014	0	3824	>15.0	624.442	D-loop	D-loop
12510	12510.mo	16129	G	A	0.0504615	0	3250	>15.0	214.222	D-loop	D-loop
12510	12510.p1	16129	G	A	0.00498132	1	3212	>15.0	5.61481	D-loop	D-loop
12510	12510.s1	3242	G	A	0.0167146	0	5565	>15.0	76.075	tRNA	tRNA-Leu1
12510	12510.s1	16129	G	A	0.00333175	1	4203	12.3363	3.06713	D-loop	D-loop
12512	12512.fa	152	T	C	0.00848896	1	1767	>15.0	11.1541	D-loop	D-loop
12512	12512.mo	152	T	C	0.840411	0	2237	>15.0	659.322	D-loop	D-loop
12512	12512.p1	152	T	C	0.791249	0	1897	>15.0	778.585	D-loop	D-loop
12512	12512.s1	152	T	C	0.483576	0	2405	>15.0	2805.32	D-loop	D-loop
12515	12515.fa	150	C	T	0.946816	0	1429	>15.0	99.6343	D-loop	D-loop
12517	12517.fa	8574	C	T	0.941416	0	3926	>15.0	319.271	synonymous	ATP6	ENST00000361899	c.C48T	p.G16G
12517	12517.mo	152	T	C	0.00279642	1	1788	4.44105	0.839291	D-loop	D-loop
12517	12517.p1	152	T	C	0.117043	0	1948	>15.0	388.336	D-loop	D-loop
12517	12517.p1	7041	G	A	0.0204082	0	2941	>15.0	54.0495	nonsynonymous	COX1	ENST00000361624	c.G1138A	p.V380I
12518	12518.s1	16093	T	C	0.0207322	0	2268	>15.0	42.6479	D-loop	D-loop
12522	12522.p1	7609	T	C	0.0369742	0	2948	>15.0	125.682	synonymous	COX2	ENST00000361739	c.T24C	p.G8G
12523	12523.mo	10559	A	G	0.256844	0	4970	>15.0	2612.36	synonymous	ND4L	ENST00000361335	c.A90G	p.L30L
12523	12523.mo	15796	T	C	0.161663	0	4763	>15.0	1412.56	synonymous	CYTB	ENST00000361789	c.T1050C	p.I350I
12523	12523.p1	10559	A	G	0.175934	0	4388	>15.0	1451.09	synonymous	ND4L	ENST00000361335	c.A90G	p.L30L
12523	12523.p1	15796	T	C	0.0307175	0	4168	>15.0	151.346	synonymous	CYTB	ENST00000361789	c.T1050C	p.I350I
12523	12523.s1	10559	A	G	0.16984	0	5936	>15.0	1894.7	synonymous	ND4L	ENST00000361335	c.A90G	p.L30L
12523	12523.s1	15796	T	C	0.228517	0	5737	>15.0	2629.45	synonymous	CYTB	ENST00000361789	c.T1050C	p.I350I
12526	12526.p1	2144	A	G	0.219361	0	3884	>15.0	1687.09	rRNA	RNR2
12529	12529.fa	15697	T	C	0.0180854	0	3208	>15.0	52.3088	synonymous	CYTB	ENST00000361789	c.T951C	p.F317F
12529	12529.fa	16093	T	C	0.61834	0	3097	>15.0	2759.55	D-loop	D-loop
12529	12529.s1	246	T	C	0.162522	0	3458	>15.0	1061.08	D-loop	D-loop
12529	12529.s1	12895	G	A	0.118995	0	4540	>15.0	921.121	nonsynonymous	ND5	ENST00000361567	c.G559A	p.A187T
12532	12532.p1	7444	G	A	0.0406397	0	3814	>15.0	185.048	nonsynonymous	COX1	ENST00000361624	c.G1541A	p.X514K
12536	12536.mo	385	A	G	0.876142	0	1754	>15.0	366.683	D-loop	D-loop
12536	12536.p1	385	A	G	0.762972	0	2410	>15.0	1143.86	D-loop	D-loop
12536	12536.s1	385	A	G	0.752123	0	1885	>15.0	946.424	D-loop	D-loop
12540	12540.mo	8567	T	C	0.353193	0	3274	>15.0	2570.02	nonsynonymous	ATP6,ATP8	ENST00000361899	c.T41C	p.I14T
12540	12540.mo	8658	C	T	0.567784	0	3489	>15.0	3513.53	synonymous	ATP6	ENST00000361899	c.C132T	p.T44T
12540	12540.p1	8567	T	C	0.169761	0	3393	>15.0	1084.99	nonsynonymous	ATP6,ATP8	ENST00000361899	c.T41C	p.I14T
12540	12540.p1	8658	C	T	0.570937	0	3779	>15.0	3772.21	synonymous	ATP6	ENST00000361899	c.C132T	p.T44T
12540	12540.s1	8567	T	C	0.837046	0	3412	>15.0	1018.51	nonsynonymous	ATP6,ATP8	ENST00000361899	c.T41C	p.I14T
12540	12540.s1	8658	C	T	0.160022	0	3712	>15.0	1080.5	synonymous	ATP6	ENST00000361899	c.C132T	p.T44T
12541	12541.mo	198	C	T	0.393404	0	1699	>15.0	1521.78	D-loop	D-loop
12541	12541.p1	198	C	T	0.581219	0	2248	>15.0	2184.08	D-loop	D-loop
12541	12541.s1	198	C	T	0.293829	0	1831	>15.0	1142.03	D-loop	D-loop
12541	12541.s1	9655	G	A	0.019179	0	2972	>15.0	49.8717	nonsynonymous	COX3	ENST00000362079	c.G449A	p.S150N
12548	12548.fa	8387	G	A	0.0239774	0	2130	>15.0	55.3553	nonsynonymous	ATP8	ENST00000361851	c.G22A	p.V8M
12548	12548.mo	41	C	T	0.0110269	1	1451	>15.0	10.3924	D-loop	D-loop
12548	12548.mo	3003	A	G	0.0162455	0	3324	>15.0	43.54	rRNA	RNR2
12548	12548.p1	41	C	T	0.0703812	0	1364	>15.0	137.717	D-loop	D-loop
12548	12548.p1	3003	A	G	0.00840336	1	3334	>15.0	15.2112	rRNA	RNR2
12552	12552.mo	10324	T	C	0.0159458	0	4578	>15.0	66.6037	nonsynonymous	ND3	ENST00000361227	c.T266C	p.M89T
12552	12552.mo	13359	G	A	0.447216	0	4330	>15.0	4547.67	synonymous	ND5	ENST00000361567	c.G1023A	p.M341M
12552	12552.p1	12757	T	C	0.0258973	0	4403	>15.0	114.111	nonsynonymous	ND5	ENST00000361567	c.T421C	p.F141L
12552	12552.p1	13359	G	A	0.807529	0	4011	>15.0	1479.21	synonymous	ND5	ENST00000361567	c.G1023A	p.M341M
12552	12552.s1	10324	T	C	0.062484	0	3905	>15.0	343.953	nonsynonymous	ND3	ENST00000361227	c.T266C	p.M89T
12552	12552.s1	13359	G	A	0.249537	0	3779	>15.0	1924.36	synonymous	ND5	ENST00000361567	c.G1023A	p.M341M
12563	12563.mo	7925	G	A	0.0216037	0	2407	>15.0	49.7617	nonsynonymous	COX2	ENST00000361739	c.G340A	p.G114S
12563	12563.p1	7925	G	A	0.193065	0	2337	>15.0	871.054	nonsynonymous	COX2	ENST00000361739	c.G340A	p.G114S
12565	12565.fa	185	G	A	0.017038	0	2289	>15.0	32.2105	D-loop	D-loop
12565	12565.fa	204	T	C	0.00203004	1	2463	3.79391	0.436283	D-loop	D-loop
12565	12565.fa	3633	T	C	0.0300895	0	3689	>15.0	124.157	synonymous	ND1	ENST00000361390	c.T327C	p.S109S
12565	12565.mo	204	T	C	0.0172522	0	3189	>15.0	45.7086	D-loop	D-loop
12568	12568.fa	15908	T	C	0.236728	0	3240	>15.0	1599.26	tRNA	tRNA-Thr
12568	12568.mo	15204	T	C	0.052689	0	2752	>15.0	210.443	nonsynonymous	CYTB	ENST00000361789	c.T458C	p.I153T
12568	12568.mo	16327	C	A	0.0872236	0	1629	>15.0	238.881	D-loop	D-loop
12568	12568.p1	16327	C	A	0.0509915	0	2118	>15.0	151.564	D-loop	D-loop
12568	12568.s1	16327	C	A	0.160017	0	2406	>15.0	734.503	D-loop	D-loop
12572	12572.fa	204	T	C	0.0295699	0	2232	>15.0	69.7816	D-loop	D-loop
12572	12572.fa	8520	A	G	0.0647759	0	2857	>15.0	263.376	nonsynonymous	ATP8	ENST00000361851	c.A155G	p.E52G
12572	12572.mo	194	C	T	0.0780142	0	1410	>15.0	165.84	D-loop	D-loop
12572	12572.mo	204	T	C	0.00398671	1	1505	6.09768	1.65444	D-loop	D-loop
12572	12572.p1	16362	T	C	0.116062	0	1819	>15.0	365.231	D-loop	D-loop
12573	12573.p1	11087	T	C	0.0821347	0	4797	>15.0	601.338	nonsynonymous	ND4	ENST00000361381	c.T328C	p.F110L
12574	12574.mo	1119	T	C	0.27772	0	2895	>15.0	1690.71	rRNA	RNR1
12574	12574.mo	15174	C	T	0.276749	0	2645	>15.0	1531.25	nonsynonymous	CYTB	ENST00000361789	c.C428T	p.A143V
12574	12574.p1	586	G	A	0.0194986	0	3233	>15.0	55.5545	tRNA	tRNA-Phe
12574	12574.p1	1119	T	C	0.0205209	0	3801	>15.0	70.4439	rRNA	RNR1
12574	12574.p1	15174	C	T	0.0643847	0	3681	>15.0	330.636	nonsynonymous	CYTB	ENST00000361789	c.C428T	p.A143V
12574	12574.s1	15174	C	T	0.0187483	0	3627	>15.0	58.8541	nonsynonymous	CYTB	ENST00000361789	c.C428T	p.A143V
12575	12575.mo	13806	C	T	0.0307018	0	2736	>15.0	90.159	synonymous	ND5	ENST00000361567	c.C1470T	p.A490A
[truncated: 3,630 more rows]

## Sheet: PP heteroplasmies
Predicted pathogenic (PP) heteroplasmies identified in mother-sibling-proband trios from 1,938 families in the SSC.
Family ID	mtDNA position	Reference allele	Variant allele	VAF (father)	VAF (mother)	VAF (sibling)	VAF (proband)	Functional impact	Gene	Ensembl transcript	Coding variant	Protein variant	CADD Phred score	PolyPhen-2	MutPred score	MitoTIP raw score	HmtDB frequency (%)	gnomAD frequency (%)	MITOMAP disease-associated	MITOMAP disease	ClinVar pathogenic	ClinVar disease
11002	9029	A	G	0	0.281273	0	0	nonsynonymous	ATP6	ENST00000361899	c.A503G	p.H168R	23.1	probably_damaging	0.827		0.00230213	0.00531642	Reported	LHON-like
11018	4163	T	C	0	0	0	0.0160952	nonsynonymous	ND1	ENST00000361390	c.T857C	p.M286T	22.5	probably_damaging	0.745		0	0	Reported	LHON
11031	5838	G	A	0	0	0.020014	0	tRNA	tRNA-Tyr							16.9204	0	0
11033	15575	G	A	0	0	0	0.10265	nonsynonymous	CYTB	ENST00000361789	c.G829A	p.A277T	24	probably_damaging	0.641		0.0069064	0.00177274
11051	13921	T	C	0	0.0548148	0.23678	0	nonsynonymous	ND5	ENST00000361567	c.T1585C	p.Y529H	23.3	probably_damaging	0.673		0	0
11062	14966	A	G	0	0	0	0.291286	nonsynonymous	CYTB	ENST00000361789	c.A220G	p.N74D	16.05	probably_damaging	0.694		0.00460426	0.00354403
11079	12261	T	C	0	0.0135957	0.0603654	0	tRNA	tRNA-Ser2							14.744	0	0	Reported	Myopathy+epilepsy+retinal degeneration+DEAF
11090	10695	G	A	0	0.0167642	0	0.00528206	nonsynonymous	ND4L	ENST00000361335	c.G226A	p.A76T	23.9	possibly_damaging	0.653		0.00230213	0
11091	5538	G	A	0	0	0	0.0283465	tRNA	tRNA-Trp							16.4081	0	0	Reported	Encephalomyopathy	Pathogenic	Juvenile myopathy, encephalopathy, lactic acidosis AND stroke
11092	7041	G	A	0	0	0	0.0488012	nonsynonymous	COX1	ENST00000361624	c.G1138A	p.V380I	23.4	probably_damaging	0.684		0.0161149	0.0194991	Reported	Prostate Cancer
11096	14930	G	A	0	0	0	0.0182685	nonsynonymous	CYTB	ENST00000361789	c.G184A	p.A62T	20	probably_damaging	0.698		0	0
11098	12685	T	C	0	0.0252346	0	0	nonsynonymous	ND5	ENST00000361567	c.T349C	p.F117L	23.7	probably_damaging	0.761		0	0
11098	14859	G	A	0	0	0.40204	0	nonsynonymous	CYTB	ENST00000361789	c.G113A	p.G38D	23.2	probably_damaging	0.777		0	0
11099	7887	G	C	0	0	0	0.0163821	nonsynonymous	COX2	ENST00000361739	c.G302C	p.G101A	22.5	probably_damaging	0.838		0.00230213	0
11114	15437	G	A	0	0.20382	0.0375469	0.00218938	nonsynonymous	CYTB	ENST00000361789	c.G691A	p.G231S	23.8	probably_damaging	0.778		0	0.00708994
11115	8313	G	A	0	0	0	0.081362	tRNA	tRNA-Lys							16.0905	0.00230213	0	Confirmed	MNGIE / Progressive mito cytopathy	Pathogenic	Mitochondrial DNA depletion syndrome 1 (MNGIE type)
11152	8313	G	A	0	0	0	0.0249073	tRNA	tRNA-Lys							16.0905	0.00230213	0	Confirmed	MNGIE / Progressive mito cytopathy	Pathogenic	Mitochondrial DNA depletion syndrome 1 (MNGIE type)
11169	14985	G	A	0	0	0	0.0174361	nonsynonymous	CYTB	ENST00000361789	c.G239A	p.R80H	23.6	probably_damaging	0.833		0	0
11178	14985	G	A	0	0.0188912	0	0	nonsynonymous	CYTB	ENST00000361789	c.G239A	p.R80H	23.6	probably_damaging	0.833		0	0
11189	3358	G	A	0	0.133838	0	0.00491329	nonsynonymous	ND1	ENST00000361390	c.G52A	p.A18T	23.6	probably_damaging	0.738		0.0069064	0.0053167
11199	618	T	C	0	0	0.0211203	0	tRNA	tRNA-Phe							14.8477	0	0	Reported	MM	Likely pathogenic	Juvenile myopathy, encephalopathy, lactic acidosis AND stroke
11206	8342	G	A	0	0	0.0315615	0	tRNA	tRNA-Lys							16.4543	0	0	Reported	PEO and Myoclonus
11215	14465	G	A	0	0	0	0.0223497	nonsynonymous	ND6	ENST00000361681	c.C209T	p.T70I	23.1	probably_damaging	0.698		0	0			Likely pathogenic	Juvenile myopathy, encephalopathy, lactic acidosis AND stroke
11219	12332	A	G	0	0	0	0.0254486	tRNA	tRNA-Leu2							12.9394	0	0
11224	6123	A	G	0	0.025974	0	0	nonsynonymous	COX1	ENST00000361624	c.A220G	p.M74V	20.7	probably_damaging	0.654		0	0
11227	6473	C	A	0	0	0	0.0239905	nonsynonymous	COX1	ENST00000361624	c.C570A	p.I190M	23.3	probably_damaging	0.718		0	0
11230	7814	G	A	0	0.00911765	0.127321	0	nonsynonymous	COX2	ENST00000361739	c.G229A	p.A77T	23.8	probably_damaging	0.726		0.00230213	0
11232	15882	G	A	0	0	0.0198496	0	nonsynonymous	CYTB	ENST00000361789	c.G1136A	p.W379X	35				0	0
11236	3356	T	C	0	0.00339065	0	0.0834184	nonsynonymous	ND1	ENST00000361390	c.T50C	p.M17T	21	probably_damaging	0.705		0	0
11276	9394	G	A	0	0.0282885	0	0	nonsynonymous	COX3	ENST00000362079	c.G188A	p.R63Q	24.2	probably_damaging	0.748		0	0
11296	12818	G	A	0	0.058098	0	0	nonsynonymous	ND5	ENST00000361567	c.G482A	p.R161Q	24.3	probably_damaging	0.801		0	0
11298	12194	C	T	0	0.00316567	0.106898	0	tRNA	tRNA-His							14.4132	0.00230213	0
11299	9577	T	C	0	0	0.044158	0	nonsynonymous	COX3	ENST00000362079	c.T371C	p.L124P	23.5	probably_damaging	0.782		0	0
11304	9828	G	A	0	0.0167973	0	0	nonsynonymous	COX3	ENST00000362079	c.G622A	p.V208I	23.4	probably_damaging	0.665		0.0069064	0.0035444
11327	3821	T	C	0	0.0480984	0	0	nonsynonymous	ND1	ENST00000361390	c.T515C	p.L172P	16.31	possibly_damaging	0.741		0	0
11327	15920	G	A	0	0	0.0240375	0	tRNA	tRNA-Thr							13.0638	0	0
11328	12818	G	A	0	0	0	0.0710347	nonsynonymous	ND5	ENST00000361567	c.G482A	p.R161Q	24.3	probably_damaging	0.801		0	0
11329	4966	G	A	0	0	0	0.0192032	nonsynonymous	ND2	ENST00000361453	c.G497A	p.S166N	15.1	possibly_damaging	0.723		0.00230213	0
11329	5837	G	A	0	0	0	0.0179283	tRNA	tRNA-Tyr							15.3343	0	0
11341	4376	G	C	0	0	0	0.0166422	tRNA	tRNA-Gln							20.5212	0	0
11350	15756	G	A	0	0	0.0611309	0	nonsynonymous	CYTB	ENST00000361789	c.G1010A	p.W337X	35				0	0
11390	5968	T	C	0	0	0	0.0160735	nonsynonymous	COX1	ENST00000361624	c.T65C	p.F22S	23.8	probably_damaging	0.666		0	0
11414	9265	G	A	0	0	0	0.124628	nonsynonymous	COX3	ENST00000362079	c.G59A	p.G20E	23.3	probably_damaging	0.837		0.00460426	0
11417	3683	A	G	0	0	0.0814533	0	nonsynonymous	ND1	ENST00000361390	c.A377G	p.N126S	22	possibly_damaging	0.718		0	0
11437	9904	T	C	0	0.260324	0	0.168263	nonsynonymous	COX3	ENST00000362079	c.T698C	p.F233S	24.1	probably_damaging	0.726		0	0
11453	4360	G	A	0	0	0.124088	0	tRNA	tRNA-Gln							15.9343	0	0
11472	8177	G	A	0	0	0.0299845	0	nonsynonymous	COX2	ENST00000361739	c.G592A	p.E198K	24.5	probably_damaging	0.875		0	0
11499	4360	G	A	0	0	0.0498881	0	tRNA	tRNA-Gln							15.9343	0	0
11530	15254	G	A	0	0.00677048	0.0691216	0	nonsynonymous	CYTB	ENST00000361789	c.G508A	p.V170M	23.2	probably_damaging	0.719		0.00230213	0.00354497
11545	13064	T	C	0	0	0	0.0448193	nonsynonymous	ND5	ENST00000361567	c.T728C	p.V243A	23.2	probably_damaging	0.679		0.00920853	0.00531708
11552	6121	T	C	0	0	0	0.0257294	nonsynonymous	COX1	ENST00000361624	c.T218C	p.I73T	22.9	probably_damaging	0.603		0.00230213	0
11568	15578	T	C	0	0	0.0165867	0	nonsynonymous	CYTB	ENST00000361789	c.T832C	p.Y278H	23.2	probably_damaging	0.757		0	0
11569	3607	G	A	0	0.0236486	0	0	nonsynonymous	ND1	ENST00000361390	c.G301A	p.G101S	21	possibly_damaging	0.762		0	0
11577	15623	G	A	0	0.0172333	0	0	nonsynonymous	CYTB	ENST00000361789	c.G877A	p.A293T	23.8	probably_damaging	0.673		0	0
11611	12274	A	G	0	0.0633869	0.117331	0.14129	tRNA	tRNA-Leu2							12.8668	0	0
11644	6064	A	G	0	0.0227015	0	0	nonsynonymous	COX1	ENST00000361624	c.A161G	p.Y54C	23	probably_damaging	0.756		0	0
11654	15399	T	C	0	0	0.0232392	0	nonsynonymous	CYTB	ENST00000361789	c.T653C	p.I218T	23.1	probably_damaging	0.735		0	0
11659	13309	G	A	0	0	0	0.0502986	nonsynonymous	ND5	ENST00000361567	c.G973A	p.A325T	23.9	probably_damaging	0.781		0	0
11665	5669	G	A	0	0	0.0323276	0	tRNA	tRNA-Asn							17.9226	0	0
11678	8995	G	A	0	0.0404858	0	0	nonsynonymous	ATP6	ENST00000361899	c.G469A	p.A157T	24	probably_damaging	0.82		0.0069064	0.00709094
11712	8163	A	G	0	0	0	0.0160787	nonsynonymous	COX2	ENST00000361739	c.A578G	p.Y193C	23.3	probably_damaging	0.83		0	0
11721	9152	T	C	0	0	0.0174603	0	nonsynonymous	ATP6	ENST00000361899	c.T626C	p.I209T	23.2	probably_damaging	0.616		0.0299277	0.0124048	Reported	Patient with suspected mitochondrial disease
11729	15609	T	C	0	0	0	0.016343	nonsynonymous	CYTB	ENST00000361789	c.T863C	p.L288P	23.6	probably_damaging	0.79		0	0
11749	5666	T	C	0	0.0159884	0	0	tRNA	tRNA-Asn							12.9556	0	0
11788	12300	G	A	0	0	0.0266235	0	tRNA	tRNA-Leu2							12.8155	0	0
11824	9714	G	A	0	0.0514069	0	0	nonsynonymous	COX3	ENST00000362079	c.G508A	p.G170S	23.9	probably_damaging	0.641		0	0
11845	11778	G	A	0	0	0	0.0843803	nonsynonymous	ND4	ENST00000361381	c.G1019A	p.R340H	24.4	probably_damaging	0.852		0.0414384	0.0194956	Confirmed	LHON / Progressive Dystonia	Pathogenic	Leber hereditary optic neuropathy|not provided
11897	12315	G	A	0	0	0	0.0317259	tRNA	tRNA-Leu2							17.2798	0	0	Confirmed	CPEO / KSS / possible carotid atherosclerosis risk, trend toward myocardial infarction risk	Pathogenic	Mitochondrial encephalomyopathy|Juvenile myopathy, encephalopathy, lactic acidosis AND stroke
11909	3460	G	A	0	0	0.109747	0	nonsynonymous	ND1	ENST00000361390	c.G154A	p.A52T	23.9	probably_damaging	0.857		0.00920853	0	Confirmed	LHON	Pathogenic	MITOCHONDRIAL COMPLEX I DEFICIENCY, MITOCHONDRIAL TYPE 3|Leber hereditary optic neuropathy|Leigh syndrome|not provided
11935	9820	G	A	0	0.110783	0.228276	0.0255591	nonsynonymous	COX3	ENST00000362079	c.G614A	p.G205E	23.5	probably_damaging	0.864		0	0
11948	6810	G	A	0	0.031746	0	0	nonsynonymous	COX1	ENST00000361624	c.G907A	p.A303T	23.5	probably_damaging	0.764		0.00230213	0
11963	8114	G	A	0	0	0.0192024	0	nonsynonymous	COX2	ENST00000361739	c.G529A	p.G177X	34				0	0
11964	14721	G	A	0	0	0.0490277	0	tRNA	tRNA-Glu							17.4213	0	0	Reported	Isolated complex I deficiency
11966	9820	G	A	0	0.0194453	0	0	nonsynonymous	COX3	ENST00000362079	c.G614A	p.G205E	23.5	probably_damaging	0.864		0	0
11986	1629	A	G	0	0.027383	0	0	tRNA	tRNA-Val							12.7149	0.00460426	0.00177208
11990	8905	C	T	0	0.041931	0	0	nonsynonymous	ATP6	ENST00000361899	c.C379T	p.H127Y	23.4	probably_damaging	0.758		0.0115107	0.00531594
12001	7093	T	C	0	0.0171863	0	0	nonsynonymous	COX1	ENST00000361624	c.T1190C	p.F397S	24.2	probably_damaging	0.727		0	0
12030	15347	C	T	0	0	0	0.0506481	nonsynonymous	CYTB	ENST00000361789	c.C601T	p.H201Y	16.93	probably_damaging	0.752		0	0
12070	9630	G	A	0	0.0169103	0	0	nonsynonymous	COX3	ENST00000362079	c.G424A	p.V142M	23.3	possibly_damaging	0.639		0.0161149	0.010634
12070	13690	A	G	0	0	0.0473684	0	nonsynonymous	ND5	ENST00000361567	c.A1354G	p.N452D	23.2	possibly_damaging	0.768		0	0
12078	3243	A	G	0	0	0.0229547	0	tRNA	tRNA-Leu1							13.3483	0.00920853	0	Confirmed	MELAS / Leigh Syndrome / DMDF / MIDD / SNHL / CPEO / MM / FSGS / ASD / Cardiac+multi-organ dysfunction	Pathogenic	Glucose intolerance|Short stature|Stroke|Sensorineural hearing loss|Juvenile myopathy, encephalopathy, lactic acidosis AND stroke|MERRF syndrome|Mitochondrial diseases|not provided|Cyclical vomiting syndrome|Leigh syndrome|Diabetes-deafness syndrome maternally transmitted|Muscle stiffness, painful|Age-related macular degeneration 2|Juvenile myopathy, encephalopathy, lactic acidosis AND stroke|MER…
12096	15575	G	A	0	0	0	0.103478	nonsynonymous	CYTB	ENST00000361789	c.G829A	p.A277T	24	probably_damaging	0.641		0.0069064	0.00177274
12120	6924	G	A	0	0.0256978	0	0	nonsynonymous	COX1	ENST00000361624	c.G1021A	p.A341T	21.1	probably_damaging	0.698		0	0
12130	8972	T	C	0	0	0.0260364	0	nonsynonymous	ATP6	ENST00000361899	c.T446C	p.L149P	23.5	probably_damaging	0.706		0	0
12163	15897	G	A	0	0	0.037342	0	tRNA	tRNA-Thr							17.2365	0	0	Reported	Maternally inherited diabetes (MID)
12204	10000	G	A	0	0	0	0.0579792	tRNA	tRNA-Gly							18.2387	0.00230213	0
12206	14698	G	A	0	0	0	0.0569718	tRNA	tRNA-Glu							16	0	0
12210	7454	G	A	0	0	0.0195591	0	tRNA	tRNA-Ser1							17.9299	0	0
12237	5522	G	A	0	0	0	0.0533432	tRNA	tRNA-Trp							17.4351	0	0	Reported	Mitochondrial myopathy
12257	8648	G	A	0	0.0374961	0	0.19647	nonsynonymous	ATP6	ENST00000361899	c.G122A	p.R41Q	24	probably_damaging	0.759		0.0207192	0.0194956
12314	6933	T	C	0	0.0172807	0	0	nonsynonymous	COX1	ENST00000361624	c.T1030C	p.F344L	23.9	probably_damaging	0.736		0	0
12340	3274	A	G	0	0	0	0.0201005	tRNA	tRNA-Leu1							16.4485	0	0	Reported	Neuropsychiatric syndrome + cataract	Pathogenic	Juvenile myopathy, encephalopathy, lactic acidosis AND stroke|Neuropsychiatric disorder and early-onset cataract
12345	5619	G	A	0	0.018101	0	0	tRNA	tRNA-Ala							14.8372	0	0
12351	15183	T	C	0	0	0	0.0216975	nonsynonymous	CYTB	ENST00000361789	c.T437C	p.I146T	22.2	probably_damaging	0.629		0	0
12370	12207	G	A	0	0	0	0.0222625	tRNA	tRNA-Ser2							16.3891	0.00230213	0	Reported	Myopathy / Encephalopathy	Pathogenic	MERRF/MELAS overlap syndrome
12375	7890	A	G	0	0	0	0.0203471	nonsynonymous	COX2	ENST00000361739	c.A305G	p.H102R	23.1	probably_damaging	0.853		0	0
12381	9229	A	G	0	0.0463085	0.00620636	0	nonsynonymous	COX3	ENST00000362079	c.A23G	p.Y8C	22.9	probably_damaging	0.769		0	0
12382	3607	G	A	0	0.0319238	0	0	nonsynonymous	ND1	ENST00000361390	c.G301A	p.G101S	21	possibly_damaging	0.762		0	0
12383	14933	T	C	0	0.020891	0	0	nonsynonymous	CYTB	ENST00000361789	c.T187C	p.F63L	17.22	probably_damaging	0.821		0.00230213	0
12388	10460	T	C	0	0	0	0.0161638	tRNA	tRNA-Arg							15.8976	0	0	Reported	Unspecified patient from clinical lab	Likely pathogenic	Juvenile myopathy, encephalopathy, lactic acidosis AND stroke
12467	4429	G	A	0	0	0	0.0230997	tRNA	tRNA-Met							17.7688	0	0
12467	9193	C	T	0	0	0	0.020913	nonsynonymous	ATP6	ENST00000361899	c.C667T	p.H223Y	23.6	probably_damaging	0.656		0.00230213	0.00177198
12467	9565	G	A	0	0	0	0.01931	nonsynonymous	COX3	ENST00000362079	c.G359A	p.G120D	23.4	probably_damaging	0.727		0	0
12517	7041	G	A	0	0	0	0.0204082	nonsynonymous	COX1	ENST00000361624	c.G1138A	p.V380I	23.4	probably_damaging	0.684		0.0161149	0.0194991	Reported	Prostate Cancer
12574	586	G	A	0	0	0	0.0194986	tRNA	tRNA-Phe							18.0527	0	0	Reported	Extrapyramidal disorder with akinesia-rigidity, psychosis and SNHL	Pathogenic	Mitochondrial encephalopathy|Juvenile myopathy, encephalopathy, lactic acidosis AND stroke
12574	15174	C	T	0	0.276749	0.0187483	0.0643847	nonsynonymous	CYTB	ENST00000361789	c.C428T	p.A143V	24	probably_damaging	0.663		0	0.00177201
12592	7767	T	C	0	0	0	0.0779011	nonsynonymous	COX2	ENST00000361739	c.T182C	p.M61T	22.1	probably_damaging	0.612		0	0
12617	9026	G	A	0	0.0923649	0.128538	0.125583	nonsynonymous	ATP6	ENST00000361899	c.G500A	p.G167D	23.6	probably_damaging	0.869		0.00230213	0.0017722	Reported	Patient with suspected mitochondrial disease
12637	15153	G	A	0	0	0	0.024373	nonsynonymous	CYTB	ENST00000361789	c.G407A	p.G136D	23.5	probably_damaging	0.766		0.0161149	0.030137	Reported	Suspected mito disease
12656	14865	G	A	0	0	0	0.0192308	nonsynonymous	CYTB	ENST00000361789	c.G119A	p.C40Y	22.9	probably_damaging	0.659		0	0
12662	6261	G	C	0	0	0	0.0662763	nonsynonymous	COX1	ENST00000361624	c.G358C	p.A120P	17.05	probably_damaging	0.618		0	0
12662	7899	A	G	0	0	0.0178881	0	nonsynonymous	COX2	ENST00000361739	c.A314G	p.Y105C	23.1	probably_damaging	0.677		0	0
12673	8645	A	G	0	0	0	0.182754	nonsynonymous	ATP6	ENST00000361899	c.A119G	p.N40S	18.69	probably_damaging	0.663		0.0161149	0.0265816
12679	5816	A	C	0	0.12273	0	0.00869953	tRNA	tRNA-Cys							15.1985	0	0
12679	9013	A	G	0	0.123596	0.368922	0.121178	nonsynonymous	ATP6	ENST00000361899	c.A487G	p.N163D	23.6	probably_damaging	0.842		0	0
12683	13093	G	A	0	0	0	0.0166667	nonsynonymous	ND5	ENST00000361567	c.G757A	p.V253I	23.2	probably_damaging	0.658		0.00230213	0
12688	12293	G	A	0	0	0	0.0616656	tRNA	tRNA-Leu2							14.9984	0	0	Reported	Axial mitochondrial myopathy / EXIT+myalgia+ptosis
12689	8995	G	A	0	0	0.0179685	0	nonsynonymous	ATP6	ENST00000361899	c.G469A	p.A157T	24	probably_damaging	0.82		0.0069064	0.00709094
12692	13042	G	A	0	0	0	0.0180394	nonsynonymous	ND5	ENST00000361567	c.G706A	p.A236T	23.9	probably_damaging	0.754		0.00230213	0	Confirmed	Optic neuropathy/ retinopathy/ LD	Pathogenic	Leigh syndrome due to mitochondrial complex I deficiency|Leber hereditary optic neuropathy|Juvenile myopathy, encephalopathy, lactic acidosis AND stroke|MERRF syndrome
12720	14453	G	C	0	0	0.0326476	0	nonsynonymous	ND6	ENST00000361681	c.C221G	p.A74G	23.2	probably_damaging	0.688		0	0
12723	1631	C	A	0	0.0269627	0	0	tRNA	tRNA-Val							12.7027	0	0
12728	8126	C	A	0	0.0220572	0	0	nonsynonymous	COX2	ENST00000361739	c.C541A	p.Q181K	23.9	probably_damaging	0.77		0	0
12731	12278	T	C	0	0	0.0207581	0	tRNA	tRNA-Leu2							17.7571	0	0
12735	13064	T	C	0	0.130471	0	0	nonsynonymous	ND5	ENST00000361567	c.T728C	p.V243A	23.2	probably_damaging	0.679		0.00920853	0.00531708
12743	15437	G	A	0	0.016221	0	0.170666	nonsynonymous	CYTB	ENST00000361789	c.G691A	p.G231S	23.8	probably_damaging	0.778		0	0.00708994
12759	13201	G	A	0	0.0617537	0	0.0297912	nonsynonymous	ND5	ENST00000361567	c.G865A	p.A289T	23.9	probably_damaging	0.711		0	0
12799	608	A	G	0	0	0	0.0423795	tRNA	tRNA-Phe							14.6905	0	0	Reported	Tubulo-interstitial nephritis	Pathogenic	Interstitial nephritis
12832	5668	G	A	0	0	0.0287795	0	tRNA	tRNA-Asn							13.5865	0	0
12840	8214	T	C	0	0	0.0245506	0	nonsynonymous	COX2	ENST00000361739	c.T629C	p.V210A	19.97	probably_damaging	0.605		0.00230213	0
12891	15480	T	C	0	0.0496157	0	0	nonsynonymous	CYTB	ENST00000361789	c.T734C	p.F245S	24	possibly_damaging	0.785		0	0
12894	5038	T	C	0	0	0	0.0462293	nonsynonymous	ND2	ENST00000361453	c.T569C	p.M190T	22	probably_damaging	0.612		0.00230213	0.00354415
12908	6840	G	A	0	0	0.0200789	0	nonsynonymous	COX1	ENST00000361624	c.G937A	p.A313T	24	probably_damaging	0.727		0	0
12939	15081	C	T	0	0	0	0.0625	nonsynonymous	CYTB	ENST00000361789	c.C335T	p.T112I	23.4	probably_damaging	0.703		0	0
12950	3929	T	C	0	0	0	0.165893	nonsynonymous	ND1	ENST00000361390	c.T623C	p.V208A	23.3	possibly_damaging	0.725		0	0
12952	3781	T	C	0	0	0	0.0206063	nonsynonymous	ND1	ENST00000361390	c.T475C	p.S159P	23.6	probably_damaging	0.822		0	0	Reported	LHON
12952	10464	T	C	0	0	0.034687	0	tRNA	tRNA-Arg							12.7473	0	0
12957	6054	G	A	0	0.0171966	0	0	nonsynonymous	COX1	ENST00000361624	c.G151A	p.D51N	23.8	probably_damaging	0.715		0	0.00177226
12957	10056	G	A	0	0	0.0470872	0	tRNA	tRNA-Gly							13.3223	0	0
12975	13705	C	A	0	0.10013	0.471936	0.0643792	nonsynonymous	ND5	ENST00000361567	c.C1369A	p.L457M	23.5	probably_damaging	0.656		0	0
12976	12860	A	G	0	0	0	0.0417527	nonsynonymous	ND5	ENST00000361567	c.A524G	p.N175S	23.1	probably_damaging	0.616		0	0
12989	8648	G	A	0	0	0	0.0206663	nonsynonymous	ATP6	ENST00000361899	c.G122A	p.R41Q	24	probably_damaging	0.759		0.0207192	0.0194956
13007	8879	G	A	0	0	0.0793209	0	nonsynonymous	ATP6	ENST00000361899	c.G353A	p.R118H	24.2	probably_damaging	0.8		0.0069064	0.0159498
13008	12719	T	C	0	0	0	0.0173049	nonsynonymous	ND5	ENST00000361567	c.T383C	p.M128T	21.4	probably_damaging	0.758		0	0
13017	8010	T	C	0	0	0	0.0169292	nonsynonymous	COX2	ENST00000361739	c.T425C	p.V142A	19.9	probably_damaging	0.653		0.00460426	0.00886085	Reported	Developmental delay, ataxia, seizure, hypotonia, lactic acidosis
13038	15525	A	G	0	0.067423	0	0.188616	nonsynonymous	CYTB	ENST00000361789	c.A779G	p.N260S	15.45	probably_damaging	0.614		0.0115107	0.00531651
13042	14261	T	C	0	0	0.0238161	0	nonsynonymous	ND6	ENST00000361681	c.A413G	p.D138G	19.99	probably_damaging	0.775		0	0
13077	14210	A	G	0	0.0190758	0	0	nonsynonymous	ND6	ENST00000361681	c.T464C	p.V155A	23.3	probably_damaging	0.656		0.00460426	0.0017722
13096	5020	T	C	0	0.107433	0.11694	0.242584	nonsynonymous	ND2	ENST00000361453	c.T551C	p.I184T	23	probably_damaging	0.661		0.00230213	0
13096	5540	G	A	0	0	0	0.0256864	tRNA	tRNA-Trp							16.1127	0	0	Reported	Encephalomyopathy / DEAF	Pathogenic	Juvenile myopathy, encephalopathy, lactic acidosis AND stroke
13097	11750	A	G	0	0	0.0231116	0	nonsynonymous	ND4	ENST00000361381	c.A991G	p.N331D	23.6	probably_damaging	0.907		0	0
13111	8313	G	A	0	0	0	0.114451	tRNA	tRNA-Lys							16.0905	0.00230213	0	Confirmed	MNGIE / Progressive mito cytopathy	Pathogenic	Mitochondrial DNA depletion syndrome 1 (MNGIE type)
13118	10551	T	C	0	0	0.0206282	0	nonsynonymous	ND4L	ENST00000361335	c.T82C	p.S28P	23.3	probably_damaging	0.723		0	0
13123	8777	T	C	0	0	0.048656	0	nonsynonymous	ATP6	ENST00000361899	c.T251C	p.L84P	23.4	probably_damaging	0.781		0	0
13131	4145	T	C	0	0	0.0563798	0	nonsynonymous	ND1	ENST00000361390	c.T839C	p.F280S	21.1	possibly_damaging	0.81		0	0
13136	9942	G	A	0	0	0	0.0180935	nonsynonymous	COX3	ENST00000362079	c.G736A	p.D246N	24	probably_damaging	0.827		0	0
13166	10433	T	C	0	0	0.026252	0	tRNA	tRNA-Arg							12.7027	0.00460426	0
13168	3877	G	A	0	0.0192584	0	0	nonsynonymous	ND1	ENST00000361390	c.G571A	p.A191T	24	probably_damaging	0.738		0	0
13174	9645	G	A	0	0	0.0303835	0	nonsynonymous	COX3	ENST00000362079	c.G439A	p.A147T	17.89	probably_damaging	0.751		0.00230213	0
13203	15627	T	C	0	0	0	0.0163497	nonsynonymous	CYTB	ENST00000361789	c.T881C	p.L294P	23.6	probably_damaging	0.743		0	0
13204	9927	T	C	0	0	0.0374484	0	nonsynonymous	COX3	ENST00000362079	c.T721C	p.Y241H	23.3	probably_damaging	0.775		0	0
13210	4217	A	G	0	0	0.0519639	0	nonsynonymous	ND1	ENST00000361390	c.A911G	p.Y304C	22.8	possibly_damaging	0.612		0	0
13264	3715	G	A	0	0	0.0830095	0	nonsynonymous	ND1	ENST00000361390	c.G409A	p.A137T	23.9	probably_damaging	0.785		0	0
13272	5848	T	C	0	0.0161174	0	0	tRNA	tRNA-Tyr							15.1983	0	0
13293	12232	T	C	0	0	0	0.0193629	tRNA	tRNA-Ser2							13.7332	0	0
13302	14294	T	C	0	0	0	0.0773085	nonsynonymous	ND6	ENST00000361681	c.A380G	p.Y127C	17.85	probably_damaging	0.681		0	0
13304	6168	G	A	0	0	0	0.0509383	nonsynonymous	COX1	ENST00000361624	c.G265A	p.A89T	23.8	probably_damaging	0.753		0	0
13304	15708	G	A	0	0.0187372	0	0	nonsynonymous	CYTB	ENST00000361789	c.G962A	p.S321N	17.54	probably_damaging	0.709		0	0
13307	5828	G	A	0	0	0.023171	0	tRNA	tRNA-Tyr							14.2502	0	0
13309	3958	G	A	0	0	0	0.0910643	nonsynonymous	ND1	ENST00000361390	c.G652A	p.G218S	24	probably_damaging	0.797		0	0	Reported	LHON
13309	13804	G	A	0	0	0.0296643	0	nonsynonymous	ND5	ENST00000361567	c.G1468A	p.A490T	24	probably_damaging	0.658		0.00460426	0.00177236
13311	15578	T	C	0	0	0	0.13905	nonsynonymous	CYTB	ENST00000361789	c.T832C	p.Y278H	23.2	probably_damaging	0.757		0	0
13315	8357	T	C	0	0	0	0.0473011	tRNA	tRNA-Lys							13.4295	0	0	Reported	Multiple symmetric lipomatosis
13322	13471	G	A	0	0.028827	0	0	nonsynonymous	ND5	ENST00000361567	c.G1135A	p.A379T	24	probably_damaging	0.714		0.00230213	0.00709044
13333	616	T	C	0	0	0	0.0328228	tRNA	tRNA-Phe							17.4742	0	0	Confirmed	Maternally inherited epilepsy / mito tubulointerstitial kidney disease (MITKD)	Pathogenic	Epilepsy, mitochondrial|Juvenile myopathy, encephalopathy, lactic acidosis AND stroke
13335	9715	G	A	0	0.0173345	0	0	nonsynonymous	COX3	ENST00000362079	c.G509A	p.G170D	23.4	probably_damaging	0.703		0	0
13371	11778	G	A	0	0	0.0164129	0	nonsynonymous	ND4	ENST00000361381	c.G1019A	p.R340H	24.4	probably_damaging	0.852		0.0414384	0.0194956	Confirmed	LHON / Progressive Dystonia	Pathogenic	Leber hereditary optic neuropathy|not provided
13398	9292	C	T	0	0.2754	0.20061	0.339376	nonsynonymous	COX3	ENST00000362079	c.C86T	p.S29F	23.6	probably_damaging	0.752		0	0
13456	12818	G	A	0	0.0480739	0	0	nonsynonymous	ND5	ENST00000361567	c.G482A	p.R161Q	24.3	probably_damaging	0.801		0	0
13486	12260	T	C	0	0.019926	0	0.0706885	tRNA	tRNA-Ser2							13.315	0	0
13487	7833	T	C	0	0.0246711	0	0	nonsynonymous	COX2	ENST00000361739	c.T248C	p.I83T	22.8	probably_damaging	0.695		0	0
13493	16023	G	A	0	0	0	0.06	tRNA	tRNA-Pro							17.564	0	0	Reported	Migraine +pigmentary retinopathy +deafness +leukariosis
13497	15639	T	C	0	0.0292951	0	0	nonsynonymous	CYTB	ENST00000361789	c.T893C	p.I298T	23	probably_damaging	0.632		0.00460426	0.0212887
13498	6510	G	A	0	0.680568	0.282421	0.552538	nonsynonymous	COX1	ENST00000361624	c.G607A	p.A203T	23.8	probably_damaging	0.681		0.00920853	0.0212668
13512	11970	C	T	0	0	0	0.0988125	nonsynonymous	ND4	ENST00000361381	c.C1211T	p.A404V	20.2	possibly_damaging	0.649		0	0
13515	5591	G	A	0	0	0	0.0670688	tRNA	tRNA-Ala							15.2228	0	0	Reported	Myopathy	Pathogenic	Juvenile myopathy, encephalopathy, lactic acidosis AND stroke|Mitochondrial myopathy
13521	4404	T	C	0	0	0.0205288	0	tRNA	tRNA-Met							15.8971	0	0
13543	12908	T	C	0	0.0190094	0	0.0256487	nonsynonymous	ND5	ENST00000361567	c.T572C	p.L191P	23.4	probably_damaging	0.615		0	0
13546	14698	G	A	0	0	0	0.0214456	tRNA	tRNA-Glu							16	0	0
13547	4806	T	C	0	0.0319285	0	0	nonsynonymous	ND2	ENST00000361453	c.T337C	p.F113L	22.2	probably_damaging	0.752		0	0
13560	611	G	A	0	0	0	0.0361543	tRNA	tRNA-Phe							12.7098	0	0	Reported	MERRF	Pathogenic	MERRF syndrome
13560	6510	G	A	0	0	0	0.080833	nonsynonymous	COX1	ENST00000361624	c.G607A	p.A203T	23.8	probably_damaging	0.681		0.00920853	0.0212668
13575	9907	G	A	0	0.0197908	0	0	nonsynonymous	COX3	ENST00000362079	c.G701A	p.G234D	23.5	probably_damaging	0.89		0	0
13589	11651	G	A	0	0	0.0267909	0	nonsynonymous	ND4	ENST00000361381	c.G892A	p.V298M	17.5	possibly_damaging	0.605		0.00230213	0.00354547
13614	3643	G	A	0	0.0317152	0	0	nonsynonymous	ND1	ENST00000361390	c.G337A	p.V113I	23.1	possibly_damaging	0.738		0	0.00177226
13647	1660	G	A	0	0	0	0.0163455	tRNA	tRNA-Val							14.4843	0	0
13659	6864	T	C	0	0.0492726	0.0751004	0	nonsynonymous	COX1	ENST00000361624	c.T961C	p.F321L	23.7	probably_damaging	0.741		0	0
13660	15153	G	A	0	0	0.0247052	0	nonsynonymous	CYTB	ENST00000361789	c.G407A	p.G136D	23.5	probably_damaging	0.766		0.0161149	0.030137	Reported	Suspected mito disease
13683	7890	A	G	0	0	0	0.0236467	nonsynonymous	COX2	ENST00000361739	c.A305G	p.H102R	23.1	probably_damaging	0.853		0	0
13687	14930	G	A	0	0.0316785	0	0	nonsynonymous	CYTB	ENST00000361789	c.G184A	p.A62T	20	probably_damaging	0.698		0	0
13702	3243	A	T	0	0	0.0238466	0	tRNA	tRNA-Leu1							13.3483	0	0	Confirmed	MM / MELAS / SNHL / CPEO	Pathogenic	Juvenile myopathy, encephalopathy, lactic acidosis AND stroke
13709	10225	T	C	0	0.0177275	0	0	nonsynonymous	ND3	ENST00000361227	c.T167C	p.F56S	23.9	probably_damaging	0.676		0	0
13733	3892	A	C	0	0.830354	0.951456	0.826316	nonsynonymous	ND1	ENST00000361390	c.A586C	p.T196P	15.32	possibly_damaging	0.612		0	0
13733	3893	C	T	0	0.796155	0.946559	0.799048	nonsynonymous	ND1	ENST00000361390	c.C587T	p.T196I	17.47	possibly_damaging	0.645		0	0
13733	7548	G	A	0	0	0	0.0310204	tRNA	tRNA-Asp							12.8958	0	0
13739	5188	T	C	0	0	0	0.0168432	nonsynonymous	ND2	ENST00000361453	c.T719C	p.L240P	23.6	probably_damaging	0.679		0	0
13739	9753	G	A	0	0	0	0.0279906	nonsynonymous	COX3	ENST00000362079	c.G547A	p.E183K	24.3	probably_damaging	0.798		0.00230213	0.0177286
13753	7192	T	C	0	0	0	0.0176747	nonsynonymous	COX1	ENST00000361624	c.T1289C	p.F430S	24.1	probably_damaging	0.746		0	0
13763	4311	G	A	0	0.048463	0	0	tRNA	tRNA-Ile							17.7654	0	0
13763	5853	T	C	0	0	0	0.0170157	tRNA	tRNA-Tyr							17.4682	0	0
13766	9911	C	A	0	0.284201	0.207974	0.433621	nonsynonymous	COX3	ENST00000362079	c.C705A	p.F235L	24.7	probably_damaging	0.83		0.00460426	0.00177204
13770	10414	G	A	0	0	0	0.0386997	tRNA	tRNA-Arg							18.2387	0	0
13787	15209	T	C	0	0.0103375	0	0.129986	nonsynonymous	CYTB	ENST00000361789	c.T463C	p.Y155H	22.6	probably_damaging	0.695		0.00460426	0.0141771	Reported	Prader-Willi syndrome
13793	14466	T	C	0	0	0.0254916	0	nonsynonymous	ND6	ENST00000361681	c.A208G	p.T70A	22.9	probably_damaging	0.646		0	0
13795	7512	T	C	0	0	0	0.0352554	tRNA	tRNA-Ser1							14.4876	0	0	Reported	PEM / MERME / MELAS	Pathogenic	Juvenile myopathy, encephalopathy, lactic acidosis AND stroke|Mitochondrial cytochrome c oxidase deficiency|MERRF/MELAS overlap syndrome
13798	14760	G	A	0	0	0.0203265	0	nonsynonymous	CYTB	ENST00000361789	c.G14A	p.R5H	20.1	probably_damaging	0.666		0	0
13799	14858	G	A	0	0.0216407	0	0	nonsynonymous	CYTB	ENST00000361789	c.G112A	p.G38S	23.5	probably_damaging	0.735		0.0115107	0.0407664
13822	10437	G	A	0	0	0	0.0303138	tRNA	tRNA-Arg							12.8155	0	0	Reported	Mitochondrial myopathy
13825	1623	G	A	0	0.0163717	0	0	tRNA	tRNA-Val							16.496	0	0
13838	6712	A	G	0	0.0243847	0	0	nonsynonymous	COX1	ENST00000361624	c.A809G	p.Y270C	17.76	probably_damaging	0.677		0.00230213	0
13844	6664	T	C	0	0	0.0286828	0	nonsynonymous	COX1	ENST00000361624	c.T761C	p.I254T	22.5	possibly_damaging	0.708		0	0
13851	8821	T	C	0	0	0.0439287	0	nonsynonymous	ATP6	ENST00000361899	c.T295C	p.S99P	23.5	probably_damaging	0.697		0.00460426	0.00177236
13852	5668	G	A	0	0	0.0357613	0	tRNA	tRNA-Asn							13.5865	0	0
13855	8517	G	A	0	0	0	0.0194938	nonsynonymous	ATP8	ENST00000361851	c.G152A	p.W51X	33				0	0
13866	9062	T	A	0	0.560064	0.0454673	0.55134	nonsynonymous	ATP6	ENST00000361899	c.T536A	p.L179Q	23.6	possibly_damaging	0.681		0	0
13866	9185	T	C	0	0	0	0.0174314	nonsynonymous	ATP6	ENST00000361899	c.T659C	p.L220P	23.6	probably_damaging	0.751		0	0	Confirmed	Leigh Disease / Ataxia syndromes / NARP-like disease
13866	11973	T	C	0	0.0428654	0	0	nonsynonymous	ND4	ENST00000361381	c.T1214C	p.L405P	20.7	probably_damaging	0.624		0	0
13875	4142	G	A	0	0	0.021398	0	nonsynonymous	ND1	ENST00000361390	c.G836A	p.R279Q	24.5	probably_damaging	0.879		0	0	Reported	Developmental delay, seizure, hypotonia	Likely pathogenic	Juvenile myopathy, encephalopathy, lactic acidosis AND stroke
13875	14976	G	A	0	0	0	0.028676	nonsynonymous	CYTB	ENST00000361789	c.G230A	p.W77X	26.9				0	0
13885	3460	G	A	0	0.0593933	0.284725	0	nonsynonymous	ND1	ENST00000361390	c.G154A	p.A52T	23.9	probably_damaging	0.857		0.00920853	0	Confirmed	LHON	Pathogenic	MITOCHONDRIAL COMPLEX I DEFICIENCY, MITOCHONDRIAL TYPE 3|Leber hereditary optic neuropathy|Leigh syndrome|not provided
13895	15129	T	C	0	0.0352067	0	0	nonsynonymous	CYTB	ENST00000361789	c.T383C	p.F128S	23.7	possibly_damaging	0.697		0	0
13914	14714	A	G	0	0.0163205	0	0	tRNA	tRNA-Glu							12.7027	0	0
13915	15593	T	C	0	0	0	0.0204351	nonsynonymous	CYTB	ENST00000361789	c.T847C	p.S283P	23.3	probably_damaging	0.805		0.00230213	0
13918	6717	G	A	0	0	0.0315704	0	nonsynonymous	COX1	ENST00000361624	c.G814A	p.G272S	22.4	probably_damaging	0.646		0.00230213	0
13925	5636	T	C	0	0	0.28016	0	tRNA	tRNA-Ala							16.0865	0	0	Reported	PEO
13931	3488	T	C	0	0	0	0.0181635	nonsynonymous	ND1	ENST00000361390	c.T182C	p.L61P	23.4	probably_damaging	0.64		0.00230213	0	Reported	LHON
13932	9868	G	A	0	0.0133843	0	0.0600063	nonsynonymous	COX3	ENST00000362079	c.G662A	p.R221H	24.3	possibly_damaging	0.818		0.00230213	0
13939	13039	T	C	0	0	0.0169794	0	nonsynonymous	ND5	ENST00000361567	c.T703C	p.S235P	23.6	probably_damaging	0.611		0	0
13941	13322	T	C	0	0	0.0287182	0	nonsynonymous	ND5	ENST00000361567	c.T986C	p.I329T	23	possibly_damaging	0.611		0	0
13948	3980	T	C	0	0	0	0.0304905	nonsynonymous	ND1	ENST00000361390	c.T674C	p.M225T	22.4	probably_damaging	0.612		0	0
13953	15153	G	A	0	0.0307965	0	0	nonsynonymous	CYTB	ENST00000361789	c.G407A	p.G136D	23.5	probably_damaging	0.766		0.0161149	0.030137	Reported	Suspected mito disease
13953	15209	T	C	0	0.218637	0.217222	0.251453	nonsynonymous	CYTB	ENST00000361789	c.T463C	p.Y155H	22.6	probably_damaging	0.695		0.00460426	0.0141771	Reported	Prader-Willi syndrome
13961	14760	G	A	0	0	0	0.053826	nonsynonymous	CYTB	ENST00000361789	c.G14A	p.R5H	20.1	probably_damaging	0.666		0	0
13982	10010	T	C	0	0	0	0.0195152	tRNA	tRNA-Gly							17.3075	0	0	Confirmed	PEM	Pathogenic	Exercise intolerance
13988	15437	G	A	0	0	0	0.0549898	nonsynonymous	CYTB	ENST00000361789	c.G691A	p.G231S	23.8	probably_damaging	0.778		0	0.00708994
13996	15062	T	C	0	0	0	0.0292116	nonsynonymous	CYTB	ENST00000361789	c.T316C	p.S106P	23.4	probably_damaging	0.823		0	0
14004	10014	G	A	0	0	0	0.0862692	tRNA	tRNA-Gly							13.768	0.00230213	0
14005	7041	G	A	0	0	0	0.0845865	nonsynonymous	COX1	ENST00000361624	c.G1138A	p.V380I	23.4	probably_damaging	0.684		0.0161149	0.0194991	Reported	Prostate Cancer
14007	6721	T	C	0	0	0.0165814	0	nonsynonymous	COX1	ENST00000361624	c.T818C	p.M273T	22.3	probably_damaging	0.681		0	0	Reported	Acquired Idiopathic Sideroblastic Anemia	Pathogenic	Sideroblastic anemia, acquired idiopathic
14007	14858	G	A	0	0	0	0.0849539	nonsynonymous	CYTB	ENST00000361789	c.G112A	p.G38S	23.5	probably_damaging	0.735		0.0115107	0.0407664
14032	5856	G	A	0	0	0	0.0254709	tRNA	tRNA-Tyr							16.4454	0	0
14065	15404	T	C	0	0.0161783	0	0	nonsynonymous	CYTB	ENST00000361789	c.T658C	p.F220L	23.3	probably_damaging	0.732		0.00460426	0.00531689
14066	10663	T	C	0	0.00989283	0	0.123118	nonsynonymous	ND4L	ENST00000361335	c.T194C	p.V65A	12.18	possibly_damaging	0.479		0	0	Confirmed	LHON	Pathogenic	Leber hereditary optic neuropathy
14068	582	T	C	0	0.0225759	0	0	tRNA	tRNA-Phe							16.014	0	0	Reported	Mitochondrial myopathy
14076	8344	A	G	0	0.0231757	0	0	tRNA	tRNA-Lys							11.2541	0.0069064	0	Confirmed	MERRF; Other - LD / Depressive mood disorder / leukoencephalopathy / HiCM	Pathogenic	not provided|Mitochondrial diseases|MERRF syndrome|Parkinson disease, mitochondrial|Juvenile myopathy, encephalopathy, lactic acidosis AND stroke|Leigh syndrome
14090	3460	G	A	0	0	0	0.033115	nonsynonymous	ND1	ENST00000361390	c.G154A	p.A52T	23.9	probably_damaging	0.857		0.00920853	0	Confirmed	LHON	Pathogenic	MITOCHONDRIAL COMPLEX I DEFICIENCY, MITOCHONDRIAL TYPE 3|Leber hereditary optic neuropathy|Leigh syndrome|not provided
14108	3608	G	A	0	0	0.0188478	0	nonsynonymous	ND1	ENST00000361390	c.G302A	p.G101D	23.4	probably_damaging	0.777		0	0
14111	8043	T	C	0	0	0.017321	0	nonsynonymous	COX2	ENST00000361739	c.T458C	p.M153T	22.6	probably_damaging	0.654		0	0
14124	8201	T	C	0	0.0182689	0	0	nonsynonymous	COX2	ENST00000361739	c.T616C	p.F206L	24	probably_damaging	0.755		0	0
14129	9828	G	A	0	0.114315	0	0.342391	nonsynonymous	COX3	ENST00000362079	c.G622A	p.V208I	23.4	probably_damaging	0.665		0.0069064	0.0035444
14129	15578	T	C	0	0	0	0.0433878	nonsynonymous	CYTB	ENST00000361789	c.T832C	p.Y278H	23.2	probably_damaging	0.757		0	0
14131	8201	T	C	0	0.0191223	0	0	nonsynonymous	COX2	ENST00000361739	c.T616C	p.F206L	24	probably_damaging	0.755		0	0
14131	9164	T	C	0	0.0197201	0	0	nonsynonymous	ATP6	ENST00000361899	c.T638C	p.V213A	23.1	probably_damaging	0.626		0	0
14136	12257	G	A	0	0	0	0.0247713	tRNA	tRNA-Ser2							16.9277	0	0
14146	15639	T	C	0	0.00390209	0.13641	0	nonsynonymous	CYTB	ENST00000361789	c.T893C	p.I298T	23	probably_damaging	0.632		0.00460426	0.0212887
14149	3243	A	G	0	0.116471	0.257242	0.257695	tRNA	tRNA-Leu1							13.3483	0.00920853	0	Confirmed	MELAS / Leigh Syndrome / DMDF / MIDD / SNHL / CPEO / MM / FSGS / ASD / Cardiac+multi-organ dysfunction	Pathogenic	Glucose intolerance|Short stature|Stroke|Sensorineural hearing loss|Juvenile myopathy, encephalopathy, lactic acidosis AND stroke|MERRF syndrome|Mitochondrial diseases|not provided|Cyclical vomiting syndrome|Leigh syndrome|Diabetes-deafness syndrome maternally transmitted|Muscle stiffness, painful|Age-related macular degeneration 2|Juvenile myopathy, encephalopathy, lactic acidosis AND stroke|MER…
14150	15995	G	A	0	0.106314	0	0	tRNA	tRNA-Pro							16.9081	0	0	Reported	Mitochondrial cytopathy
14151	11187	T	C	0	0	0	0.0162572	nonsynonymous	ND4	ENST00000361381	c.T428C	p.L143P	23.4	probably_damaging	0.876		0	0
14161	8528	T	C	0	0	0.0478684	0	nonsynonymous	ATP6,ATP8	ENST00000361899	c.T2C	p.M1T	23.2	probably_damaging	0.77		0	0	Confirmed	Infantile cardiomyopathy	Pathogenic	Histiocytoid cardiomyopathy|Cardiomyopathy, infantile hypertrophic
14161	15881	T	C	0	0	0.0183096	0	nonsynonymous	CYTB	ENST00000361789	c.T1135C	p.W379R	23.2	probably_damaging	0.615		0	0
14169	3877	G	A	0	0	0	0.136317	nonsynonymous	ND1	ENST00000361390	c.G571A	p.A191T	24	probably_damaging	0.738		0	0
14172	10197	G	A	0	0	0.029298	0	nonsynonymous	ND3	ENST00000361227	c.G139A	p.A47T	23.9	probably_damaging	0.594		0.0069064	0	Confirmed	Leigh Disease / Dystonia / Stroke / LDYT	Pathogenic	Mitochondrial complex 1 deficiency, mitochondrial type 1|Leber optic atrophy and dystonia|not provided|Leigh syndrome
14172	13042	G	A	0	0	0.0235988	0	nonsynonymous	ND5	ENST00000361567	c.G706A	p.A236T	23.9	probably_damaging	0.754		0.00230213	0	Confirmed	Optic neuropathy/ retinopathy/ LD	Pathogenic	Leigh syndrome due to mitochondrial complex I deficiency|Leber hereditary optic neuropathy|Juvenile myopathy, encephalopathy, lactic acidosis AND stroke|MERRF syndrome
14192	3484	C	T	0	0	0	0.0294035	nonsynonymous	ND1	ENST00000361390	c.C178T	p.P60S	23.4	probably_damaging	0.665		0	0
14192	4896	T	C	0	0	0	0.0274198	nonsynonymous	ND2	ENST00000361453	c.T427C	p.Y143H	23.1	possibly_damaging	0.745		0.0138128	0
14209	9502	G	T	0	0.0605202	0	0.00593003	nonsynonymous	COX3	ENST00000362079	c.G296T	p.W99L	23.9	probably_damaging	0.69		0	0
14213	5594	T	C	0	0.0480976	0	0	tRNA	tRNA-Ala							17.7989	0	0
14237	4269	A	G	0	0	0	0.021377	tRNA	tRNA-Ile							17.4027	0	0	Reported	FICP	Pathogenic	Cardiomyopathy, fatal
14237	9307	G	A	0	0	0	0.0348837	nonsynonymous	COX3	ENST00000362079	c.G101A	p.W34X	25.3				0	0
14237	15006	C	T	0	0	0	0.0217631	nonsynonymous	CYTB	ENST00000361789	c.C260T	p.A87V	21.7	probably_damaging	0.707		0	0
14258	14900	G	A	0	0	0	0.0173932	nonsynonymous	CYTB	ENST00000361789	c.G154A	p.A52T	23.4	probably_damaging	0.679		0.00920853	0.0124078
14278	8342	G	A	0	0.0378845	0	0.0179059	tRNA	tRNA-Lys							16.4543	0	0	Reported	PEO and Myoclonus
14285	8730	A	C	0	0	0.0195312	0	nonsynonymous	ATP6	ENST00000361899	c.A204C	p.W68C	23.5	probably_damaging	0.882		0.00230213	0
14293	5668	G	A	0	0	0.02414	0	tRNA	tRNA-Asn							13.5865	0	0
14306	8828	A	G	0	0	0.109498	0	nonsynonymous	ATP6	ENST00000361899	c.A302G	p.N101S	21.9	probably_damaging	0.696		0	0.00354459
14314	3243	A	G	0	0	0.022875	0	tRNA	tRNA-Leu1							13.3483	0.00920853	0	Confirmed	MELAS / Leigh Syndrome / DMDF / MIDD / SNHL / CPEO / MM / FSGS / ASD / Cardiac+multi-organ dysfunction	Pathogenic	Glucose intolerance|Short stature|Stroke|Sensorineural hearing loss|Juvenile myopathy, encephalopathy, lactic acidosis AND stroke|MERRF syndrome|Mitochondrial diseases|not provided|Cyclical vomiting syndrome|Leigh syndrome|Diabetes-deafness syndrome maternally transmitted|Muscle stiffness, painful|Age-related macular degeneration 2|Juvenile myopathy, encephalopathy, lactic acidosis AND stroke|MER…
14314	13471	G	A	0	0	0.159825	0	nonsynonymous	ND5	ENST00000361567	c.G1135A	p.A379T	24	probably_damaging	0.714		0.00230213	0.00709044
14315	8645	A	G	0	0.179862	0.194103	0	nonsynonymous	ATP6	ENST00000361899	c.A119G	p.N40S	18.69	probably_damaging	0.663		0.0161149	0.0265816
14329	15708	G	A	0	0.0151181	0	0.06516	nonsynonymous	CYTB	ENST00000361789	c.G962A	p.S321N	17.54	probably_damaging	0.709		0	0
14334	13018	G	A	0	0	0	0.017762	nonsynonymous	ND5	ENST00000361567	c.G682A	p.G228S	23.7	probably_damaging	0.878		0	0
14346	12165	A	G	0	0.376458	0.0550523	0.138045	tRNA	tRNA-His							16.7666	0	0
14359	9510	T	C	0	0	0.0525796	0	nonsynonymous	COX3	ENST00000362079	c.T304C	p.Y102H	23.1	probably_damaging	0.768		0	0
14360	5023	C	T	0	0	0.0831815	0	nonsynonymous	ND2	ENST00000361453	c.C554T	p.T185I	23.6	probably_damaging	0.634		0	0
14376	15140	G	A	0	0.0369946	0	0	nonsynonymous	CYTB	ENST00000361789	c.G394A	p.V132I	15.31	probably_damaging	0.679		0.00460426	0.0106345
14378	13513	G	A	0	0	0	0.452601	nonsynonymous	ND5	ENST00000361567	c.G1177A	p.D393N	24.1	probably_damaging	0.834		0.00230213	0	Confirmed	Leigh Disease / MELAS / LHON-MELAS Overlap Syndrome / negative association w Carotid Atherosclerosis	Pathogenic	not provided|Mitochondrial diseases|Leigh syndrome due to mitochondrial complex I deficiency|Juvenile myopathy, encephalopathy, lactic acidosis AND stroke|Leigh syndrome
14379	13064	T	C	0	0	0	0.0762332	nonsynonymous	ND5	ENST00000361567	c.T728C	p.V243A	23.2	probably_damaging	0.679		0.00920853	0.00531708
14381	14948	C	T	0	0.0647773	0.0243316	0.0744745	nonsynonymous	CYTB	ENST00000361789	c.C202T	p.H68Y	15.38	probably_damaging	0.733		0	0
14391	15062	T	C	0	0.0235703	0	0	nonsynonymous	CYTB	ENST00000361789	c.T316C	p.S106P	23.4	probably_damaging	0.823		0	0
14400	9907	G	A	0	0	0.0255016	0	nonsynonymous	COX3	ENST00000362079	c.G701A	p.G234D	23.5	probably_damaging	0.89		0	0
14401	9265	G	A	0	0.0352304	0	0	nonsynonymous	COX3	ENST00000362079	c.G59A	p.G20E	23.3	probably_damaging	0.837		0.00460426	0
14419	6664	T	C	0	0	0.03485	0	nonsynonymous	COX1	ENST00000361624	c.T761C	p.I254T	22.5	possibly_damaging	0.708		0	0
14419	14958	G	A	0	0	0.0200789	0	nonsynonymous	CYTB	ENST00000361789	c.G212A	p.R71Q	20.6	probably_damaging	0.81		0	0
14433	9309	T	C	0	0.242622	0	0.0504032	nonsynonymous	COX3	ENST00000362079	c.T103C	p.F35L	16.8	probably_damaging	0.707		0.0184171	0.00708843
14435	9985	G	A	0	0.0352168	0	0	nonsynonymous	COX3	ENST00000362079	c.G779A	p.G260E	23.8	probably_damaging	0.889		0.00230213	0
14440	8370	C	T	0	0.258557	0	0.214669	nonsynonymous	ATP8	ENST00000361851	c.C5T	p.P2L	23.9	probably_damaging	0.681		0.00230213	0
14445	1668	T	C	0	0	0.0712347	0	tRNA	tRNA-Val							16.9624	0	0
14446	14459	G	A	0	0.0165239	0	0	nonsynonymous	ND6	ENST00000361681	c.C215T	p.A72V	23.7	probably_damaging	0.623		0.00460426	0	Confirmed	LDYT / Leigh Disease / dystonia / carotid atherosclerosis risk	Pathogenic	Leigh syndrome|Leigh syndrome due to mitochondrial complex I deficiency|Leber hereditary optic neuropathy|Leber optic atrophy and dystonia
14452	8698	A	G	0	0	0	0.0396996	nonsynonymous	ATP6	ENST00000361899	c.A172G	p.M58V	19.85	possibly_damaging	0.631		0	0.00708805
14464	4341	G	A	0	0	0	0.0278114	tRNA	tRNA-Gln							17.9226	0	0
14470	8939	T	C	0	0	0.0450481	0	nonsynonymous	ATP6	ENST00000361899	c.T413C	p.I138T	22.9	probably_damaging	0.779		0.0483448	0.0283542
14502	15243	G	A	0	0	0.0421394	0	nonsynonymous	CYTB	ENST00000361789	c.G497A	p.G166E	23.5	probably_damaging	0.933		0	0	Reported	HCM
14503	13210	G	A	0	0.0232932	0	0	nonsynonymous	ND5	ENST00000361567	c.G874A	p.A292T	23.9	probably_damaging	0.816		0	0
14525	3243	A	G	0	0	0	0.0165723	tRNA	tRNA-Leu1							13.3483	0.00920853	0	Confirmed	MELAS / Leigh Syndrome / DMDF / MIDD / SNHL / CPEO / MM / FSGS / ASD / Cardiac+multi-organ dysfunction	Pathogenic	Glucose intolerance|Short stature|Stroke|Sensorineural hearing loss|Juvenile myopathy, encephalopathy, lactic acidosis AND stroke|MERRF syndrome|Mitochondrial diseases|not provided|Cyclical vomiting syndrome|Leigh syndrome|Diabetes-deafness syndrome maternally transmitted|Muscle stiffness, painful|Age-related macular degeneration 2|Juvenile myopathy, encephalopathy, lactic acidosis AND stroke|MER…
14527	9837	G	A	0	0.029435	0	0	nonsynonymous	COX3	ENST00000362079	c.G631A	p.G211S	24	probably_damaging	0.754		0	0
14527	15642	T	C	0	0.168868	0	0	nonsynonymous	CYTB	ENST00000361789	c.T896C	p.L299P	23.6	probably_damaging	0.791		0.00230213	0
14530	14698	G	A	0	0	0	0.0735334	tRNA	tRNA-Glu							16	0	0
14532	4263	A	G	0	0	0	0.0829308	tRNA	tRNA-Ile							15.122	0.00460426	0.00177204	Reported	Maternally inherited essential hypertension
14534	9119	T	C	0	0.0192616	0	0.0282835	nonsynonymous	ATP6	ENST00000361899	c.T593C	p.L198P	23.5	probably_damaging	0.722		0.00460426	0.00886006
14554	14104	T	A	0	0.0278671	0	0	nonsynonymous	ND5	ENST00000361567	c.T1768A	p.S590T	16.79	possibly_damaging	0.746		0	0
14559	10437	G	A	0	0.0262878	0	0	tRNA	tRNA-Arg							12.8155	0	0	Reported	Mitochondrial myopathy
14564	6844	T	C	0	0.0285943	0	0	nonsynonymous	COX1	ENST00000361624	c.T941C	p.I314T	23.1	probably_damaging	0.743		0	0
14566	15092	G	A	0	0	0	0.0275327	nonsynonymous	CYTB	ENST00000361789	c.G346A	p.G116S	23.7	possibly_damaging	0.673		0	0	Reported	MELAS
14566	15246	G	A	0	0.00383509	0.0306227	0	nonsynonymous	CYTB	ENST00000361789	c.G500A	p.G167D	23.4	probably_damaging	0.926		0	0	Reported	Mitochondrial Respiratory Chain Disorder
14574	15915	G	A	0	0	0	0.0189022	tRNA	tRNA-Thr							16.1127	0	0	Reported	Encephalomyopathy	Pathogenic	Juvenile myopathy, encephalopathy, lactic acidosis AND stroke
14578	6363	G	A	0	0.147006	0	0.14833	nonsynonymous	COX1	ENST00000361624	c.G460A	p.G154S	23.7	probably_damaging	0.828		0	0
14586	13042	G	A	0	0	0	0.0273438	nonsynonymous	ND5	ENST00000361567	c.G706A	p.A236T	23.9	probably_damaging	0.754		0.00230213	0	Confirmed	Optic neuropathy/ retinopathy/ LD	Pathogenic	Leigh syndrome due to mitochondrial complex I deficiency|Leber hereditary optic neuropathy|Juvenile myopathy, encephalopathy, lactic acidosis AND stroke|MERRF syndrome
14599	13375	A	G	0	0	0	0.0167655	nonsynonymous	ND5	ENST00000361567	c.A1039G	p.I347V	22.5	probably_damaging	0.633		0.0069064	0.00354409
14608	15140	G	A	0	0	0	0.087234	nonsynonymous	CYTB	ENST00000361789	c.G394A	p.V132I	15.31	probably_damaging	0.679		0.00460426	0.0106345
14611	9504	G	A	0	0	0	0.0295479	nonsynonymous	COX3	ENST00000362079	c.G298A	p.A100T	22.4	probably_damaging	0.674		0	0
14615	14846	G	A	0	0	0.0258741	0	nonsynonymous	CYTB	ENST00000361789	c.G100A	p.G34S	23.6	probably_damaging	0.846		0	0	Reported	EXIT / possibly antiatherogenic, poss. myocardial infarction association	Pathogenic	Mitochondrial myopathy, infantile, transient|Exercise intolerance
14617	4308	G	A	0	0	0	0.017811	tRNA	tRNA-Ile							17.2518	0.00230213	0	Confirmed	CPEO	Likely pathogenic	Juvenile myopathy, encephalopathy, lactic acidosis AND stroke
14618	5703	G	A	0	0	0.0243205	0	tRNA	tRNA-Asn							18.0838	0	0	Confirmed	CPEO / MM	Pathogenic	Ophthalmoplegia, isolated
14636	4279	A	G	0	0	0.0198192	0	tRNA	tRNA-Ile							12.9805	0	0	Reported	Myoclonic epilepsy
14641	13021	C	T	0	0	0	0.0204626	nonsynonymous	ND5	ENST00000361567	c.C685T	p.L229F	23.6	probably_damaging	0.738		0	0
14641	15575	G	A	0	0	0	0.0222662	nonsynonymous	CYTB	ENST00000361789	c.G829A	p.A277T	24	probably_damaging	0.641		0.0069064	0.00177274
14655	13057	A	G	0	0.0188999	0	0.0670118	nonsynonymous	ND5	ENST00000361567	c.A721G	p.T241A	23.6	probably_damaging	0.649		0.00230213	0
14662	4292	G	A	0	0	0	0.021595	tRNA	tRNA-Ile							12.8958	0	0
14671	14826	T	C	0	0.0453884	0	0.0431223	nonsynonymous	CYTB	ENST00000361789	c.T80C	p.I27T	21.6	probably_damaging	0.851		0.00460426	0.00354459
14691	9748	A	G	0	0	0.0789724	0	nonsynonymous	COX3	ENST00000362079	c.A542G	p.Y181C	23.2	probably_damaging	0.757		0	0
14696	8057	G	A	0	0	0.0204813	0	nonsynonymous	COX2	ENST00000361739	c.G472A	p.D158N	24.1	probably_damaging	0.902		0	0
